# Supplementary material for: Phytochemical profiles of edible flowers of medicinal plants of Dendrobium officinale and Dendrobium devonianum
Source: Food Sci Nutr. 2021 Oct 4;9(12):6575–86. doi: 10.1002/fsn3.2602 (PMC8645735; doi:10.1002/fsn3.2602)
Supplement: Supplementary file 2 — Data S1 [file FSN3-9-6575-s001.xlsx]

## Sheet: sheet 1
									List of identified metabolites
Index	Ion mode	Q1 (Da)	Molecular Weight (Da)	Formula	Ionization model	KEGG ID	Compounds	Class I	Class II	Class Ⅲ	CAS	mix01	mix02	mix03	DDF1	DDF2	DDF3	DOF1	DOF2	DOF3	M2.VIP[1+1+0]	FC (DDF/DOF)	log2 (FC)	Adjusted P Value	-log10 (P)
mws0620	Positive	175	174.106	C11H14N2	[M+H]+	C06213	N-Methyltryptamine	Alkaloids and derivatives	Indoles and derivatives	Tryptamines and derivatives	61-49-4	28700	28000	20200	46900	60200	72700	21200	20900	28100	1.01062	2.56125	1.35685	0.695567	0.157661
mws0677	Positive	219	218.095	C12H14N2O2	[M+H]+	C00978	N-Acetyl-5-hydroxytryptamine	Alkaloids and derivatives	Indoles and derivatives	Tryptamines and derivatives	1210-83-9	133000	123000	108000	9	9	1690	87000	95900	95800	1.08149	9.68784e-05	-13.3335	0.002568	2.5904
pmp001214	Positive	310.16	310.147	C16H24NO5+	[M]+	C00933	Sinapine	Alkaloids and derivatives	Morphinans	Morphinans	18696-26-9	2060000	1530000	1650000	3810000	3840000	3830000	2440000	1530000	2180000	1.05205	1.86667	0.900464	0.385033	0.414502
pmp001246	Positive	472.21	472.191	C22H34NO10+	[M]+	-	Sinapine glucoside	Alkaloids and derivatives	Morphinans	Morphinans	-	162000	139000	116000	697000	683000	677000	60200	22300	56200	1.08291	14.8306	3.8905	0.000529	3.27654
pmn001496	Negative	359.2	360.23	C22H34NO3+	[M-H]-	-	N-isopentenyl-dendroxine	Alkaloids and derivatives	Sesquiterpene alkaloids	Sesquiterpene alkaloids	-	53400	57000	51200	11600	11600	11700	109000	112000	119000	1.08202	0.102647	-3.28424	0.001864	2.72955
pmp001133	Positive	279.23	278.193	C17H28NO2+	[M+H]+	-	N-methyldendrobine	Alkaloids and derivatives	Sesquiterpene alkaloids	Sesquiterpene alkaloids	-	3290000	2900000	3280000	4020000	4120000	4480000	1430000	1610000	1170000	1.07438	2.99762	1.58382	0.034942	1.45665
pme2268	Positive	138	137.042	C7H7NO2	[M+H]+	C01004	Trigonelline	Alkaloids and derivatives	UN	UN	535-83-1	20600000	18200000	18800000	12700000	13600000	13600000	18100000	16900000	19600000	1.05076	0.730769	-0.452512	0.489115	0.310589
pmn001497	Negative	575.3	516.305	C33H44N2O3	[M+CH3COOH-H]-	-	Dendrocrepine	Alkaloids and derivatives	UN	UN	51020-39-4	1710000	2020000	1760000	1370000	1290000	1110000	3540000	3270000	3780000	1.07438	0.355996	-1.49007	0.044937	1.3474
pmn001498	Negative	575.3	516.305	C33H44N2O3	[M+CH3COOH-H]-	-	Isodendrocrepine	Alkaloids and derivatives	UN	UN	50906-94-0	5720000	6990000	6160000	5000000	4710000	4330000	10300000	9690000	10300000	1.07827	0.463519	-1.1093	0.014457	1.83992
pmp001125	Positive	275.13	274.107	C16H18O4	[M+H]+	-	Dendrobin A	Alkaloids and derivatives	UN	UN	-	182000	151000	181000	308000	320000	278000	43200	46500	55000	1.07811	6.26123	2.64645	0.013729	1.86236
pmp001186	Positive	641.2	640.214	C36H36N2O9	[M+H]+	-	7-Hydroxy-1-(3,4-dihydroxyphenyl)-N2,N3-bis(4-hydroxyphenethyl)-6,8-dimethoxy-1,2-dihydronaphthalene-2,3-dicarboxamide	Alkaloids and derivatives	UN	UN	-	118000	125000	116000	29900	31500	38400	171000	182000	139000	1.06727	0.202846	-2.30155	0.127184	0.895568
pmp001187	Positive	625.3	624.219	C36H36N2O8	[M+H]+	-	1-(Dihydroxyphenyl)-N2,N3-bis(4-hydroxyphenethyl)-(5-8)-dimethoxy-1,2dihydronaphthalene-2,3-dicarboxamide	Alkaloids and derivatives	UN	UN	-	4700000	4000000	4210000	763000	741000	902000	6860000	7930000	6060000	1.0732	0.115396	-3.11534	0.084949	1.07084
pmp001190	Positive	655.3	654.228	C37H38N2O9	[M+H]+	-	(5-8)-Hydroxy-1-(hydroxylmethoxyphenyl)-N2,N3-bis(4-hydroxyphenethyl)-(5-8)-dimethoxy-1,2-dihydronaphthalene-2,3-dicarboxamide	Alkaloids and derivatives	UN	UN	-	205000	182000	190000	26700	22900	27900	351000	424000	353000	1.07749	0.0687057	-3.86343	0.036737	1.4349
pmp001274	Positive	542.32	541.282	C28H48NO7P	[M+H]+	-	2-Hydroxy-5,8,11,14,17-icosapentaenoyloxy ] propyl-2-(trimethylammonio)ethyl phosphate	Alkaloids and derivatives	UN	UN	-	1990000	1870000	1960000	1760000	1730000	1780000	1720000	1900000	1700000	0.664507	0.990602	-0.0136233	0.999999	4.34295e-07
pmp001279	Positive	518.32	517.276	C21H48N3O9P	[M+H]+	-	Bis (N,N-diethylethanaminium)-2-acetamido-1,5-anhydro-2-deoxy-1-[-hydroxy(phosphonato)methyl]-D-glucitol	Alkaloids and derivatives	UN	UN	-	1550000	1500000	1540000	1410000	1490000	1590000	1080000	1180000	1020000	1.02683	1.3689	0.45302	0.497738	0.302999
mws0639	Negative	153.2	154.021	C7H6O4	[M-H]-	C00196	2,3-Dihydroxybenzoic Acid	Benzenoids	Benzene and substituted derivatives	Benzene and substituted derivatives	303-38-8	14100000	14500000	14400000	16500000	18100000	10800000	15800000	15500000	16100000	0.205822	0.957806	-0.0621948	0.999999	4.34295e-07
mws1138	Positive	551.16	550.119	C24H26N2O13	[M+H]+	-	Batanin	Benzenoids	Benzene and substituted derivatives	Benzene and substituted derivatives	7659-95-2	8550000	7360000	7570000	1810000	1390000	1720000	13800000	12200000	12600000	1.07977	0.127461	-2.97187	0.008431	2.07412
mws0024	Negative	169.02	170.015	C7H6O5	[M-H]-	C01424	Gallic acid	Benzenoids	Benzene and substituted derivatives	Benzoic acids and derivatives	149-91-7	200000	208000	155000	9	9	9	322000	353000	387000	1.07785	2.54237e-05	-15.2635	0.015476	1.81034
mws0027	Negative	197.05	198.044	C9H10O5	[M-H]-	C10833	Syringic acid	Benzenoids	Benzene and substituted derivatives	Benzoic acids and derivatives	530-57-4	624000	600000	614000	22900	26100	17600	1520000	1610000	1500000	1.08306	0.0143844	-6.11935	0.000674	3.17134
mws0028	Negative	167	168.035	C8H8O4	[M-H]-	C06672	Vanillic acid	Benzenoids	Benzene and substituted derivatives	Benzoic acids and derivatives	121-34-6	437000	453000	421000	345000	425000	270000	730000	654000	722000	1.04366	0.493827	-1.01792	0.332188	0.478616
mws0183	Negative	153.1	154.021	C7H6O4	[M-H]-	C00230	Protocatechuic acid	Benzenoids	Benzene and substituted derivatives	Benzoic acids and derivatives	99-50-3	17900000	18600000	18300000	21000000	23000000	14000000	19200000	19800000	21100000	0.179482	0.965058	-0.0513121	0.999999	4.34295e-07
mws0444	Negative	152.04	153.036	C7H7NO3	[M-H]-	-	3-Aminosalicylic acid	Benzenoids	Benzene and substituted derivatives	Benzoic acids and derivatives	570-23-0	421000	428000	416000	208000	176000	157000	754000	693000	788000	1.07821	0.242058	-2.04657	0.018441	1.73422
mws0749	Negative	137.03	138.026	C7H6O3	[M-H]-	C00156	4-Hydroxybenzoic acid	Benzenoids	Benzene and substituted derivatives	Benzoic acids and derivatives	99-96-7	9810000	10300000	9790000	14900000	14100000	9980000	9580000	8790000	9170000	0.850543	1.4154	0.501206	0.994432	0.00242491
mws1336	Positive	138.05	137.042	C7H7NO2	[M+H]+	-	4-Aminobenzoic acid	Benzenoids	Benzene and substituted derivatives	Benzoic acids and derivatives	150-13-0	168000	150000	132000	490000	571000	511000	67800	66400	75600	1.07767	7.49285	2.90551	0.016261	1.78885
mws1350	Negative	181.06	182.049	C9H10O4	[M-H]-	-	Syringic Aldehyde	Benzenoids	Benzene and substituted derivatives	Benzoic acids and derivatives	134-96-3	70300	74600	90000	106000	102000	78800	92200	106000	91200	0.558222	0.991016	-0.0130199	0.999999	4.34295e-07
pmb2871	Negative	315.1	316.065	C13H16O9	[M-H]-	-	2,5-Dihydroxy benzoic acid O-hexside	Benzenoids	Benzene and substituted derivatives	Benzoic acids and derivatives	-	5250000	5230000	4750000	5410000	6600000	3110000	2820000	2430000	3280000	0.782377	1.77257	0.82584	0.999281	0.00031237
pmb3107	Negative	359.1	360.088	C15H20O10	[M-H]-	-	Syringic acid O-glucoside	Benzenoids	Benzene and substituted derivatives	Benzoic acids and derivatives	-	1790000	1930000	1790000	56700	51500	43100	3230000	3620000	3780000	1.07902	0.0142333	-6.13459	0.010251	1.98923
pme0281	Negative	165.03	166.021	C8H6O4	[M-H]-	C06337	Terephthalic acid	Benzenoids	Benzene and substituted derivatives	Benzoic acids and derivatives	100-21-0	4920000	4860000	4940000	1960000	1940000	1690000	7000000	7870000	11400000	1.01751	0.21279	-2.2325	0.621645	0.206458
pme0282	Negative	165.03	166.021	C8H6O4	[M-H]-	C01606	Phthalic acid	Benzenoids	Benzene and substituted derivatives	Benzoic acids and derivatives	88-99-3	592000	587000	586000	226000	216000	174000	807000	932000	1370000	1.00971	0.198134	-2.33545	0.666098	0.176462
pme0309	Negative	183.04	184.029	C8H8O5	[M-H]-	-	Methyl gallate	Benzenoids	Benzene and substituted derivatives	Benzoic acids and derivatives	99-24-1	22700	17000	12700	8140	13400	11800	19700	23300	19400	1.00596	0.534295	-0.904292	0.666098	0.176462
pme1724	Positive	137.05	136.046	C8H8O2	[M+H]+	C20645	Methyl benzoate	Benzenoids	Benzene and substituted derivatives	Benzoic acids and derivatives	93-58-3	217000	171000	195000	214000	222000	241000	167000	168000	147000	1.03148	1.40456	0.490123	0.43517	0.361341
pmn001367	Negative	315.07	316.065	C13H16O9	[M-H]-	-	Protocatechuic acid-4-glucoside	Benzenoids	Benzene and substituted derivatives	Benzoic acids and derivatives	-	6400000	6520000	6330000	14600000	15800000	6960000	2640000	2250000	3110000	0.945105	4.67	2.22342	0.899756	0.0458752
pmn001419	Negative	325.09	326.085	C15H18O8	[M-H]-	-	1-O-[(E)-p-Cumaroyl]-β-D-glucopyranose	Benzenoids	Benzene and substituted derivatives	Benzoic acids and derivatives	-	19600000	19300000	19200000	4250000	4660000	4420000	36900000	36500000	35600000	1.08334	0.122294	-3.03158	7.1e-05	4.14874
pmn001420	Negative	341.08	342.079	C15H18O9	[M-H]-	-	1-O-[(E)-Caffeoyl]-β-D-glucopyranose	Benzenoids	Benzene and substituted derivatives	Benzoic acids and derivatives	-	904000	922000	919000	400000	383000	447000	1210000	1120000	1180000	1.08082	0.350427	-1.51281	0.007667	2.11537
pmn001460	Negative	667.2	668.163	C30H36O17	[M-H]-	-	Tenuifoliside B	Benzenoids	Benzene and substituted derivatives	Benzoic acids and derivatives	139726-36-6	102000	101000	103000	185000	258000	215000	9	9	9	1.06455	24370.4	14.5728	0.112556	0.948631
pmn001575	Negative	153	154.021	C7H6O4	[M-H]-	C00628	Gentisic acid	Benzenoids	Benzene and substituted derivatives	Benzoic acids and derivatives	490-79-9	17800000	18200000	17800000	21000000	22900000	14200000	19400000	18700000	19400000	0.129296	1.01043	0.0149762	0.999999	4.34295e-07
pmp001285	Positive	149.02	148.012	C8H4O3	[M+H]+	-	Phthalic anhydride	Benzenoids	Benzene and substituted derivatives	Benzoic acids and derivatives	85-44-9	462000	452000	470000	444000	468000	475000	413000	426000	496000	0.555657	1.03895	0.055128	0.999999	4.34295e-07
pmn001690	Negative	327.1	328.133	C16H24O7	[M-H]-	-	3-Hydroxy-4-isopropylbenzylalcohol 3-glucoside	Benzenoids	Benzene and substituted derivatives	Benzyl alcohols	-	85100	91300	97700	164000	151000	149000	9	9	9	1.08184	17185.2	14.0689	0.002194	2.65876
mws0612	Negative	195.07	196.064	C10H12O4	[M-H]-	-	3,4-Dimethoxyphenyl acetic acid	Benzenoids	Benzene and substituted derivatives	Methoxybenzenes	93-40-3	201000	242000	177000	234000	530000	447000	9	9	9	0.998042	44851.9	15.4529	0.707045	0.150553
mws0491	Positive	122.1	121.082	C8H11N	[M+H]+	C05332	Phenethylamine	Benzenoids	Benzene and substituted derivatives	Phenethylamines	64-04-0	9990000	8600000	8470000	11900000	10200000	10700000	14200000	16700000	11700000	0.926799	0.769953	-0.377158	0.999223	0.000337578
pmn001729	Negative	282.11	283.108	C17H17NO3	[M-H]-	-	N-z-p-Coumaroyl tyramine	Benzenoids	Benzene and substituted derivatives	Phenethylamines	-	519000	563000	524000	210000	204000	267000	1070000	1150000	1140000	1.08094	0.202679	-2.30273	0.00411	2.38616
mws0159	Negative	163.05	164.041	C9H8O3	[M-H]-	-	Phenylpyruvic acid	Benzenoids	Benzene and substituted derivatives	Phenylpyruvic acid derivatives	156-06-9	843000	801000	697000	1380000	1290000	1150000	239000	266000	268000	1.075	4.94179	2.30503	0.033665	1.47282
pmp001129	Positive	241.09	240.07	C15H12O3	[M+H]+	-	Moscatin	Benzenoids	Phenanthrenes and derivatives	Phenanthrols	108335-06-4	269000	216000	275000	330000	455000	306000	9	9	9	1.05041	40407.4	15.3023	0.246449	0.608273
mws0182	Negative	151	152.041	C8H8O3	[M-H]-	C00642	p-Hydroxyphenyl acetic acid	Benzenoids	Phenols	1-hydroxy-2-unsubstituted benzenoids	156-38-7	33200	39100	47500	35300	26400	25900	41100	60600	61400	0.948314	0.537094	-0.896754	0.910571	0.0406862
mws4002	Positive	154.08	153.07	C8H11NO2	[M+H]+	-	Dopamine hydrochloride	Benzenoids	Phenols	Benzenediols	62-31-7	5040000	4750000	4810000	3330000	3300000	3700000	5790000	5940000	5920000	1.07704	0.585269	-0.772828	0.018775	1.72642
pmn001511	Negative	285.1	286.09	C13H18O7	[M-H]-	-	3-Hydroxy-5-Methylphenol-1-Oxy-β-D-Glucose	Benzenoids	Phenols	Cresols	-	9290000	9780000	9210000	14100000	13600000	14300000	6490000	6190000	5750000	1.08062	2.27889	1.18833	0.005011	2.30008
mws0093	Negative	179.08	180.07	C10H12O3	[M-H]-	C00590	Coniferyl alcohol	Benzenoids	Phenols	Methoxyphenols	458-35-5	158000	136000	153000	239000	239000	261000	46500	42500	52100	1.08086	5.23742	2.38886	0.005655	2.24757
mws0458	Negative	151.05	152.041	C8H8O3	[M-H]-	C00755	Vanillin	Benzenoids	Phenols	Methoxyphenols	121-33-5	1140000	1190000	1250000	1380000	1180000	1120000	1270000	1470000	1230000	0.772192	0.926952	-0.109433	0.999999	4.34295e-07
mws2368	Negative	137.07	138.061	C8H10O2	[M-H]-	-	Tyrosol	Benzenoids	Phenols	Tyrosols and derivatives	501-94-0	40300	41900	39900	41500	36300	39600	69100	57800	56400	1.00934	0.64048	-0.642774	0.621645	0.206458
pmn001423	Negative	385.18	386.171	C19H30O8	[M-H]-	-	Roseoside	Homogeneous non-metal compounds	Other non-metal organides	Other non-metal oxides	-	1070000	1110000	1040000	801000	799000	840000	2050000	2050000	2110000	1.08309	0.392915	-1.34771	0.000368	3.43415
mws0119	Negative	227.2	228.19	C14H28O2	[M-H]-	-	Myristic Acid	Lipids and lipid-like molecules	Fatty Acyls	Fatty acids and conjugates	544-63-8	38300000	48600000	45800000	50600000	47300000	44200000	60400000	59700000	63800000	1.03184	0.772703	-0.372015	0.433863	0.362647
mws0147	Negative	117.1	118.055	C5H10O3	[M-H]-	-	3-Hydroxy-3-methyl butyric acid	Lipids and lipid-like molecules	Fatty Acyls	Fatty acids and conjugates	625-08-1	904000	931000	880000	1010000	978000	962000	895000	827000	859000	1.01198	1.14297	0.192785	0.623397	0.205235
mws0208	Negative	145.06	146.049	C6H10O4	[M-H]-	C06104	Adipic acid	Lipids and lipid-like molecules	Fatty Acyls	Fatty acids and conjugates	124-04-9	1010000	1050000	1000000	904000	891000	778000	1270000	1200000	1220000	1.05314	0.69729	-0.520169	0.219608	0.658352
mws0242	Negative	173.1	174.078	C8H14O4	[M-H]-	C08278	Suberic acid	Lipids and lipid-like molecules	Fatty Acyls	Fatty acids and conjugates	505-48-6	263000	253000	254000	350000	307000	310000	240000	253000	224000	1.03129	1.34868	0.431543	0.618778	0.208465
mws0341	Negative	131.08	132.07	C6H12O3	[M-H]-	-	(S)-(-)-2-Hydroxyisocaproic acid	Lipids and lipid-like molecules	Fatty Acyls	Fatty acids and conjugates	13748-90-8	831000	757000	781000	1120000	1150000	1120000	500000	504000	532000	1.08264	2.20703	1.14211	0.000752	3.12378
mws0361	Negative	253.22	254.205	C16H30O2	[M-H]-	C08362	Palmitoleic Acid	Lipids and lipid-like molecules	Fatty Acyls	Fatty acids and conjugates	373-49-9	27700	38700	34000	42500	37600	34400	46000	43900	53900	0.86639	0.796245	-0.328716	0.993079	0.0030162
mws0383	Negative	267.23	268.219	C17H32O2	[M-H]-	-	Cis-10-Heptadecenoic Acid	Lipids and lipid-like molecules	Fatty Acyls	Fatty acids and conjugates	29743-97-3	1080000	1810000	1540000	1240000	1070000	873000	3830000	3670000	4970000	1.05173	0.255253	-1.97	0.294167	0.531406
mws0396	Negative	281.25	282.234	C18H34O2	[M-H]-	-	Elaidic Acid	Lipids and lipid-like molecules	Fatty Acyls	Fatty acids and conjugates	112-79-8	25800000	37100000	34300000	49900000	45800000	40500000	54100000	39200000	45100000	0.23673	0.984104	-0.0231172	0.999999	4.34295e-07
mws0425	Negative	129	130.021	C5H6O4	[M-H]-	C02226	Citraconic acid	Lipids and lipid-like molecules	Fatty Acyls	Fatty acids and conjugates	498-23-7	1190000	1190000	1270000	794000	688000	746000	1660000	1660000	1600000	1.08061	0.452846	-1.14291	0.006429	2.19186
mws0473	Negative	131.04	132.035	C5H8O4	[M-H]-	-	2-Methylsuccinic acid	Lipids and lipid-like molecules	Fatty Acyls	Fatty acids and conjugates	498-21-5	2240000	2470000	2450000	2980000	2890000	2700000	1000000	2170000	1860000	0.950758	1.70378	0.768737	0.934064	0.0296234
mws0474	Negative	229.15	230.136	C12H22O4	[M-H]-	C02678	Dodecanedioic aicd	Lipids and lipid-like molecules	Fatty Acyls	Fatty acids and conjugates	693-23-2	43900	49400	44000	98800	101000	101000	8460	7130	7730	1.08354	12.8988	3.68916	1.8e-05	4.74473
mws0823	Negative	115	116.041	C5H8O3	[M-H]-	C00141	3-Methyl-2-Oxobutanoic acid	Lipids and lipid-like molecules	Fatty Acyls	Fatty acids and conjugates	759-05-7	158000	172000	162000	222000	200000	145000	96500	111000	77600	0.986612	1.98878	0.991881	0.859139	0.0659366
mws0851	Negative	143.11	166.086	C8H15NaO2	[M-Na]-	-	Sodium Valproate	Lipids and lipid-like molecules	Fatty Acyls	Fatty acids and conjugates	1069-66-5	9620000	10200000	9930000	9510000	8900000	9560000	8270000	8800000	8660000	0.895109	1.08706	0.120429	0.979121	0.00916363
mws0924	Negative	145.06	146.049	C6H10O4	[M-H]-	-	2-Methylglutaric acid	Lipids and lipid-like molecules	Fatty Acyls	Fatty acids and conjugates	617-62-9	1030000	1080000	1030000	877000	857000	814000	1250000	1190000	1280000	1.07114	0.684946	-0.545937	0.068341	1.16532
mws0972	Negative	131.08	132.07	C6H12O3	[M-H]-	-	5-Hydroxyhexanoic acid	Lipids and lipid-like molecules	Fatty Acyls	Fatty acids and conjugates	185956-02-9	134000	128000	121000	200000	190000	194000	80200	76700	74400	1.082	2.52486	1.3362	0.00173	2.76195
mws1489	Negative	283.26	284.248	C18H36O2	[M-H]-	-	Stearic Acid	Lipids and lipid-like molecules	Fatty Acyls	Fatty acids and conjugates	57-11-4	43500000	60600000	53200000	80300000	75000000	63700000	59300000	58100000	71700000	0.664543	1.15812	0.211782	0.999993	3.04007e-06
mws2623	Negative	281.25	282.234	C18H34O2	[M-H]-	-	11-Octadecanoic acid (Vaccenic acid)	Lipids and lipid-like molecules	Fatty Acyls	Fatty acids and conjugates	506-17-2	7670000	11300000	7630000	15800000	14100000	12700000	17800000	12600000	14600000	0.326522	0.946667	-0.0790716	0.999999	4.34295e-07
pme0266	Negative	201.12	202.107	C10H18O4	[M-H]-	C08277	Sebacate	Lipids and lipid-like molecules	Fatty Acyls	Fatty acids and conjugates	111-20-6	88600	93800	87800	81100	83900	82200	113000	116000	94700	0.987873	0.76367	-0.388979	0.858373	0.066324
pme0274	Positive	132.09	131.085	C6H13NO2	[M+H]+	C02378	6-Aminocaproic acid	Lipids and lipid-like molecules	Fatty Acyls	Fatty acids and conjugates	60-32-2	8390000	7420000	7690000	9170000	8390000	8380000	7400000	6780000	9200000	0.656245	1.1095	0.149904	0.999999	4.34295e-07
pme3154	Negative	147.07	148.064	C6H12O4	[M-H]-	-	(Rs)-Mevalonic acid	Lipids and lipid-like molecules	Fatty Acyls	Fatty acids and conjugates	150-97-0	998000	961000	936000	860000	747000	992000	1660000	1660000	1730000	1.06714	0.514653	-0.958327	0.093394	1.02968
pmn001578	Negative	255.23	256.219	C16H32O2	[M-H]-	C00249	Hexadecanoic acid	Lipids and lipid-like molecules	Fatty Acyls	Fatty acids and conjugates	57-10-3	29900000	43100000	41400000	59000000	56300000	49100000	54600000	48000000	59600000	0.338902	1.01356	0.0194365	0.999999	4.34295e-07
pmn001590	Negative	187.1	188.093	C9H16O4	[M-H]-	C08261	Azelaic acid	Lipids and lipid-like molecules	Fatty Acyls	Fatty acids and conjugates	123-99-9	55300	56300	55900	77500	75600	80100	43700	40100	39900	1.07868	1.88521	0.914722	0.012143	1.91567
pmn001606	Negative	309.3	310.262	C20H38O2	[M-H]-	C16526	Eicosenoic acid	Lipids and lipid-like molecules	Fatty Acyls	Fatty acids and conjugates	26764-41-0	4440000	4050000	4790000	3430000	3170000	3930000	3350000	3310000	2830000	0.584888	1.10959	0.150025	0.999999	4.34295e-07
pmn001610	Negative	307.3	308.248	C20H36O2	[M-H]-	C16525	Eicosadienoic acid	Lipids and lipid-like molecules	Fatty Acyls	Fatty acids and conjugates	5598-38-9	15200000	17500000	16600000	28900000	30300000	31200000	5360000	5340000	5480000	1.08223	5.58714	2.48211	0.001427	2.84558
pmn001682	Negative	179.03	180.035	C9H8O4	[M-H]-	-	Sorbic acid	Lipids and lipid-like molecules	Fatty Acyls	Fatty acids and conjugates	110-44-1	16300000	16300000	17000000	8860000	8740000	10200000	38900000	36700000	36400000	1.08145	0.248214	-2.01034	0.002855	2.54439
pmn001686	Negative	287.23	288.208	C16H32O4	[M-H]-	-	10,16-Dihydroxy-palmitic acid	Lipids and lipid-like molecules	Fatty Acyls	Fatty acids and conjugates	3233-90-7	30400	30500	28600	17600	17900	18100	48100	52700	55900	1.07452	0.342055	-1.5477	0.032866	1.48325
pmn001688	Negative	295.23	296.214	C18H32O3	[M-H]-	-	9S-Hyroxy-10E,12E-octadecadienoic acid	Lipids and lipid-like molecules	Fatty Acyls	Fatty acids and conjugates	-	29000000	33300000	30500000	43400000	45200000	44000000	16800000	17200000	14900000	1.08176	2.71166	1.43917	0.002562	2.59142
pmn001689	Negative	311.22	312.208	C18H32O4	[M-H]-	-	9-Hydroxy-12-oxo-10-octadecenoic acid	Lipids and lipid-like molecules	Fatty Acyls	Fatty acids and conjugates	-	7010000	7440000	7180000	2170000	2090000	1950000	17900000	18200000	18100000	1.0836	0.114576	-3.12563	6e-06	5.22185
pmn001691	Negative	327.22	328.202	C18H32O5	[M-H]-	-	9,12,13-Trihyroxy-10,15-octadecadienoic acid	Lipids and lipid-like molecules	Fatty Acyls	Fatty acids and conjugates	-	722000	740000	675000	728000	686000	694000	997000	971000	955000	1.07491	0.721177	-0.471575	0.031897	1.49625
pmn001694	Negative	329.23	330.217	C18H34O5	[M-H]-	-	9,10,13-Trihyroxy-11-octadecadienoic acid	Lipids and lipid-like molecules	Fatty Acyls	Fatty acids and conjugates	-	21900000	22500000	22500000	27800000	26000000	26000000	17800000	17100000	16900000	1.07357	1.54054	0.623437	0.040183	1.39596
pmp001275	Positive	672.42	671.363	C31H61O14N	[M+H]+	-	3-Hydroxypropyl palmitate glc-glucosamine	Lipids and lipid-like molecules	Fatty Acyls	Fatty acids and conjugates	-	681000	789000	646000	1200000	1120000	1090000	416000	432000	441000	1.07915	2.64546	1.40352	0.010899	1.96261
mws5040	Positive	365.11	364.078	C12H21O11Na	[M+H]+	-	Turanose	Lipids and lipid-like molecules	Fatty Acyls	Fatty acyl glycosides	547-25-1	507000	462000	451000	111000	99200	117000	240000	275000	277000	1.06887	0.413131	-1.27533	0.073307	1.13485
YC512118	Positive	282.28	281.249	C18H35NO	[M+H]+	-	Octadecenoic amide	Lipids and lipid-like molecules	Fatty Acyls	Fatty amides	-	86100	79400	91300	46600	65700	67000	60200	68800	61100	0.265674	0.943188	-0.084383	0.999999	4.34295e-07
mws0366	Negative	277.22	278.205	C18H30O2	[M-H]-	-	γ-Linolenic Acid	Lipids and lipid-like molecules	Fatty Acyls	Lineolic acids and derivatives	506-26-3	18800000	22800000	21600000	20300000	19500000	18700000	30500000	30000000	32600000	1.07143	0.628357	-0.670345	0.060059	1.22142
mws0367	Negative	277.1	278.205	C18H30O2	[M-H]-	C06427	α-Linolenic Acid	Lipids and lipid-like molecules	Fatty Acyls	Lineolic acids and derivatives	463-40-1	36000	42200	42100	35300	40300	32800	53800	53200	57800	1.04565	0.657767	-0.604351	0.316288	0.499917
pmb0149	Positive	351	350.222	C21H34O4	[M+H]+	-	MAG (18:4 )isomer1	Lipids and lipid-like molecules	Fatty Acyls	Lineolic acids and derivatives	-	31500	30900	31000	23600	21300	17000	66700	65600	64300	1.07955	0.314852	-1.66725	0.00948	2.02319
pmb0889	Positive	279.3	278.205	C18H30O2	[M+H]+	C08364	Punicic acid	Lipids and lipid-like molecules	Fatty Acyls	Lineolic acids and derivatives	544-72-9	55000000	50600000	55900000	65700000	66300000	69100000	27000000	28000000	22900000	1.07957	2.58151	1.36822	0.00948	2.02319
pmb0890	Positive	355.1	354.251	C21H38O4	[M+H]+	-	MAG(18:2)	Lipids and lipid-like molecules	Fatty Acyls	Lineolic acids and derivatives	-	4300000	3620000	4570000	3450000	3410000	3650000	2160000	2380000	2470000	1.06218	1.49929	0.584276	0.13003	0.885956
pmb1562	Positive	351	350.222	C21H34O4	[M+H]+	-	MAG(18:4)isomer3	Lipids and lipid-like molecules	Fatty Acyls	Lineolic acids and derivatives	-	257000	254000	286000	149000	138000	180000	459000	356000	391000	1.05352	0.387231	-1.36874	0.279659	0.553371
pmb1605	Positive	353.3	352.237	C21H36O4	[M+H]+	-	MAG(18:3)isomer3	Lipids and lipid-like molecules	Fatty Acyls	Lineolic acids and derivatives	-	5430000	5250000	6040000	3970000	4180000	4330000	5940000	5950000	6300000	1.07284	0.686091	-0.543528	0.068588	1.16375
pmb2325	Positive	353.1	352.237	C21H36O4	[M+H]+	-	MAG(18:3)isomer2	Lipids and lipid-like molecules	Fatty Acyls	Lineolic acids and derivatives	-	31000	25200	25800	45300	49400	53500	9	9	9	1.07909	5488.89	12.4223	0.011161	1.9523
pmb2444	Positive	353.2	352.237	C21H36O4	[M+H]+	-	MAG(18:3)isomer1	Lipids and lipid-like molecules	Fatty Acyls	Lineolic acids and derivatives	-	15400000	13100000	15900000	6760000	6820000	7710000	15700000	15600000	15100000	1.07972	0.458836	-1.12395	0.007624	2.11782
pmp001271	Positive	679.39	678.339	C33H58O14	[M+H]+	-	2,3-Dihydroxypropyl-9,12-octadecadienoate-hexose-hexose	Lipids and lipid-like molecules	Fatty Acyls	Lineolic acids and derivatives	-	43300	40200	45100	64600	66800	61900	23100	18500	25100	1.07814	2.89805	1.53508	0.020028	1.69836
pmp001276	Positive	677.37	676.324	C33H56O14	[M+H]+	-	2,3-Dihydroxypropyl-9,12,15-octadecatrienoate-hexose-hexose	Lipids and lipid-like molecules	Fatty Acyls	Lineolic acids and derivatives	-	384000	396000	360000	430000	375000	403000	246000	240000	238000	1.06344	1.66851	0.738559	0.123635	0.907859
pmp001283	Positive	355.29	354.251	C21H38O4	[M+H]+	-	Glyceryl linoleate	Lipids and lipid-like molecules	Fatty Acyls	Lineolic acids and derivatives	26545-74-4	376000	370000	410000	274000	287000	268000	439000	376000	376000	1.0213	0.696054	-0.522729	0.536795	0.270192
Qingke_Rfmb087-1-1	Negative	311.22	312.208	C18H32O4	[M-H]-	-	13-Oxo-9-hydroxy-10-octadecenoic acid	Lipids and lipid-like molecules	Fatty Acyls	Lineolic acids and derivatives	-	6220000	6760000	6080000	8310000	8700000	8070000	5250000	5430000	5100000	1.07528	1.58935	0.66844	0.033852	1.47042
Qingke_Rfmb089-2-3	Negative	313.24	314.222	C18H34O4	[M-H]-	-	9,10-Dihydroxy-12-octadecenoic acid	Lipids and lipid-like molecules	Fatty Acyls	Lineolic acids and derivatives	263399-34-4	277000	301000	271000	531000	477000	639000	9	9	9	1.06798	61000	15.8965	0.079461	1.09985
Qingke_Rfmb090-1-3	Negative	295.23	296.214	C18H32O3	[M-H]-	-	13-Hydroxy-9,11-octadecadienoic acid	Lipids and lipid-like molecules	Fatty Acyls	Lineolic acids and derivatives	5204-88-6	31000000	34900000	31700000	47500000	47500000	46000000	17500000	17500000	15700000	1.08257	2.78107	1.47564	0.00121	2.91721
Qingke_Rfmb091-1-1	Negative	295.23	296.214	C18H32O3	[M-H]-	-	9-Hydroxy-10,12-octadecadienoic acid	Lipids and lipid-like molecules	Fatty Acyls	Lineolic acids and derivatives	15514-85-9	28100000	31100000	28700000	42400000	41600000	40900000	15500000	15600000	13900000	1.08263	2.77556	1.47278	0.001276	2.89415
pmb2778	Negative	295	296.214	C18H32O3	[M-H]-	-	9,10-EODE	Lipids and lipid-like molecules	Fatty Acyls	Octadecanoids	65167-83-1	32300000	38600000	34400000	49600000	49000000	48100000	26400000	26300000	22900000	1.07933	1.94048	0.956411	0.014457	1.83992
pmb2786	Negative	293	294.199	C18H30O3	[M-H]-	-	9-HOTrE	Lipids and lipid-like molecules	Fatty Acyls	Octadecanoids	89886-42-0	1620000	1730000	1680000	1630000	1510000	1810000	2420000	2210000	1870000	0.889401	0.761538	-0.393011	0.979121	0.00916363
pmb2787	Negative	293.2	294.199	C18H30O3	[M-H]-	-	9-KODE	Lipids and lipid-like molecules	Fatty Acyls	Octadecanoids	54232-59-6	664000	783000	646000	836000	843000	878000	587000	586000	575000	1.0783	1.46281	0.548747	0.012923	1.88864
pmb2792	Negative	293	294.199	C18H30O3	[M-H]-	-	13-HOTrE(r)	Lipids and lipid-like molecules	Fatty Acyls	Octadecanoids	74784-20-6	34700	40800	39300	33300	46400	30400	47200	39800	53300	0.753367	0.784747	-0.349701	0.999989	4.77727e-06
pmb2799	Negative	295	296.214	C18H32O3	[M-H]-	-	12,13-EODE	Lipids and lipid-like molecules	Fatty Acyls	Octadecanoids	6799-85-5	3400000	4060000	3580000	5530000	5520000	5510000	1430000	1410000	1300000	1.08351	4	2	2.7e-05	4.56864
pmn001495	Negative	329.2	330.251	C19H38O4	[M-H]-	-	Hexadecanoic acid 2,3-dihydroxypropyl ester	Lipids and lipid-like molecules	Glycerolipids	Monoradylglycerols	542-44-9	20800000	22800000	21200000	26700000	26500000	24600000	17100000	17200000	16700000	1.07259	1.52549	0.609273	0.052667	1.27846
mws0120	Positive	258.11	257.103	C8H20NO6P	[M+H]+	-	Choline alfoscerate	Lipids and lipid-like molecules	Glycerophospholipids	Glycerophosphocholines	28319-77-9	571000	539000	519000	345000	383000	270000	302000	348000	323000	0.357985	1.02569	0.0366	0.999999	4.34295e-07
mws0126	Positive	524.37	523.325	C26H54NO7P	[M+H]+	-	1-Stearoyl-sn-glycero-3-phosphocholine	Lipids and lipid-like molecules	Glycerophospholipids	Glycerophosphocholines	19420-57-6	11200000	10800000	11400000	12200000	10000000	11100000	10100000	10700000	9590000	0.727369	1.09576	0.131926	0.999998	8.6859e-07
mws0289	Negative	478.1	479.268	C23H46NO7P	[M-H]-	-	LysoPE 18:1	Lipids and lipid-like molecules	Glycerophospholipids	Glycerophosphocholines	89576-29-4	1150000	1210000	1200000	204000	201000	206000	2110000	2280000	1860000	1.07776	0.09776	-3.35461	0.031192	1.50596
pmb0854	Positive	518.3	517.282	C26H48NO7P	[M+H]+	-	LysoPC 18:3	Lipids and lipid-like molecules	Glycerophospholipids	Glycerophosphocholines	-	17000000	16600000	16000000	2670000	2530000	2680000	20800000	21900000	25000000	1.07599	0.116396	-3.10289	0.028506	1.54506
pmb0855	Positive	496.3	495.296	C24H50NO7P	[M+H]+	-	LysoPC 16:0	Lipids and lipid-like molecules	Glycerophospholipids	Glycerophosphocholines	17364-16-8	13000000	10500000	12300000	10300000	10500000	11300000	10200000	10200000	8340000	0.722978	1.11691	0.159513	0.999989	4.77727e-06
pmb0856	Positive	480.31	479.268	C23H46NO7P	[M+H]+	-	LysoPE 18:1(2n isomer)	Lipids and lipid-like molecules	Glycerophospholipids	Glycerophosphocholines	-	2400000	2270000	2560000	129000	125000	113000	3660000	4650000	3660000	1.07438	0.03066	-5.0275	0.075548	1.12178
pmb0863	Positive	492.3	491.268	C24H46NO7P	[M+H]+	-	LysoPC 16:2(2n isomer)	Lipids and lipid-like molecules	Glycerophospholipids	Glycerophosphocholines	-	95900	99600	96800	46100	46500	49200	147000	169000	158000	1.07784	0.299156	-1.74103	0.020992	1.67795
pmb0864	Positive	426.3	425.224	C19H40NO7P	[M+H]+	-	LysoPE 14:0	Lipids and lipid-like molecules	Glycerophospholipids	Glycerophosphocholines	-	2350000	2010000	2240000	2000000	2030000	2060000	1950000	2070000	1950000	0.64237	1.0201	0.0287113	0.999999	4.34295e-07
pmb0865	Positive	518.2	517.282	C26H48NO7P	[M+H]+	-	LysoPC 18:3(2n isomer)	Lipids and lipid-like molecules	Glycerophospholipids	Glycerophosphocholines	-	27500000	26700000	27100000	5010000	5130000	5150000	38700000	41000000	45100000	1.07842	0.122516	-3.02896	0.013858	1.8583
pmb0874	Positive	478.6	477.253	C23H44NO7P	[M+H]+	-	LysoPE 18:2(2n isomer)	Lipids and lipid-like molecules	Glycerophospholipids	Glycerophosphocholines	-	3520000	3340000	3600000	2570000	2530000	2830000	3170000	3590000	3490000	1.00544	0.773659	-0.370231	0.666098	0.176462
pmb0876	Positive	454.2	453.253	C21H44NO7P	[M+H]+	-	LysoPE 16:0	Lipids and lipid-like molecules	Glycerophospholipids	Glycerophosphocholines	53862-35-4	6720000	6060000	6530000	7250000	6080000	7180000	4150000	4570000	4180000	1.03661	1.58992	0.668956	0.41978	0.376978
pmb2319	Positive	482.3	481.282	C23H48NO7P	[M+H]+	-	LysoPC 15:0	Lipids and lipid-like molecules	Glycerophospholipids	Glycerophosphocholines	-	13800000	11900000	12900000	8340000	8320000	9150000	13700000	14200000	14000000	1.07659	0.61599	-0.69902	0.02064	1.68529
pmb2406	Positive	510.1	509.311	C25H52NO7P	[M+H]+	-	LysoPC 17:0	Lipids and lipid-like molecules	Glycerophospholipids	Glycerophosphocholines	-	926000	901000	912000	661000	711000	683000	914000	1040000	1020000	1.04733	0.690989	-0.533266	0.293657	0.53216
pmd0132	Positive	496.33	495.296	C24H50NO7P	[M+H]+	-	LysoPC 16:0(2n isomer)	Lipids and lipid-like molecules	Glycerophospholipids	Glycerophosphocholines	-	13400000	12500000	12900000	11400000	12000000	12200000	11500000	12500000	12500000	0.372197	0.975342	-0.0360192	0.999999	4.34295e-07
pmd0160	Negative	452.3	453.253	C21H44NO7P	[M-H]-	-	LysoPE 16:0(2n isomer)	Lipids and lipid-like molecules	Glycerophospholipids	Glycerophosphocholines	-	13900000	14800000	13700000	17200000	16900000	16700000	12900000	12900000	10800000	1.04848	1.38798	0.472985	0.37852	0.421911
pmp001250	Positive	520.34	520.304	C26H51NO7P+	[M]+	-	PC(18:2)	Lipids and lipid-like molecules	Glycerophospholipids	Glycerophosphocholines	-	917000	866000	832000	724000	697000	694000	940000	1000000	964000	1.0757	0.728306	-0.457384	0.049789	1.30287
pmp001251	Positive	520.34	520.304	C26H51NO7P+	[M]+	-	PC(18:2)isomer	Lipids and lipid-like molecules	Glycerophospholipids	Glycerophosphocholines	-	913000	859000	886000	701000	690000	686000	970000	994000	939000	1.07919	0.715467	-0.483043	0.023818	1.62309
pmp001270	Positive	494.33	493.282	C24H48NO7P	[M+H]+	-	LysoPC(16:2)	Lipids and lipid-like molecules	Glycerophospholipids	Glycerophosphocholines	-	1180000	1080000	1270000	9	9	9	1400000	1630000	1810000	1.07234	5.57851e-06	-17.4517	0.045434	1.34262
pmp001273	Positive	520.34	519.296	C26H50NO7P	[M+H]+	-	LysoPC(18:2)	Lipids and lipid-like molecules	Glycerophospholipids	Glycerophosphocholines	-	78500000	75700000	79400000	73000000	71500000	70000000	75200000	73600000	74600000	0.902918	0.960161	-0.0586515	0.965629	0.0151897
pmp001278	Positive	496.34	495.296	C24H50NO7P	[M+H]+	-	LysoPC(16:1)	Lipids and lipid-like molecules	Glycerophospholipids	Glycerophosphocholines	-	8840000	7870000	8710000	8740000	9670000	8150000	6330000	6890000	6490000	1.00672	1.34754	0.430327	0.666098	0.176462
pmp001281	Positive	522.36	521.311	C26H52NO7P	[M+H]+	-	LysoPC(18:1)	Lipids and lipid-like molecules	Glycerophospholipids	Glycerophosphocholines	-	1610000	1340000	1600000	102000	116000	124000	2660000	2350000	2380000	1.08007	0.0462788	-4.43351	0.007163	2.14491
pmp001286	Positive	524.37	523.325	C26H54NO7P	[M+H]+	-	LysoPC(18:0)	Lipids and lipid-like molecules	Glycerophospholipids	Glycerophosphocholines	-	9470000	8790000	9910000	8550000	7660000	9230000	8030000	8130000	7940000	0.47476	1.0556	0.0780655	0.999999	4.34295e-07
mws1574	Negative	373.11	374.102	C16H22O10	[M-H]-	-	Geniposidic acid	Lipids and lipid-like molecules	Prenol lipids	Terpene glycosides	27741-01-1	3030000	3130000	2870000	6150000	5850000	6970000	9	9	9	1.07777	702593	19.4223	0.015421	1.81189
pmn001707	Negative	485.33	486.303	C30H46O5	[M-H]-	C08972	Quillaic acid	Lipids and lipid-like molecules	Prenol lipids	Triterpene saponins	631-01-6	3330000	4030000	4100000	6460000	6180000	5470000	9	9	9	1.07891	670741	19.3554	0.011894	1.92467
pmp001064	Positive	567.2	566.206	C28H38O12	[M+H]+	-	6'-O-Sinapoyljasminoside B	Lipids and lipid-like molecules	Prenol lipids	Triterpene saponins	-	96400	74100	89000	9	9	9	148000	133000	154000	1.08131	6.2069e-05	-13.9758	0.007701	2.11345
pmn001706	Negative	471.35	472.323	C30H48O4	[M-H]-	-	2-Hydroxyoleanolic acid	Lipids and lipid-like molecules	Prenol lipids	Triterpenoids	26707-60-8	728000	792000	733000	9	9	9	1640000	1570000	1610000	1.08341	5.60166e-06	-17.4457	7.1e-05	4.14874
pmb0767	Positive	302.4	301.272	C18H39NO2	[M+H]+	C00836	D-erythro-Dihydrosphingosine	Lipids and lipid-like molecules	Sphingolipids	Sphingoid bases	764-22-7	4310000	3300000	3780000	3940000	3850000	3430000	3380000	3310000	3620000	0.693626	1.08826	0.122028	0.999986	6.08017e-06
pmb2221	Positive	318.3	317.266	C18H39NO3	[M+H]+	C12144	4-Hydroxysphinganine	Lipids and lipid-like molecules	Sphingolipids	Sphingoid bases	554-62-1	35000000	33400000	30900000	35400000	37900000	32800000	26500000	30200000	27500000	0.988596	1.2601	0.333533	0.84142	0.0749872
pmp001264	Positive	274.28	273.243	C16H35NO2	[M+H]+	-	Hexadecylsphingosine	Lipids and lipid-like molecules	Sphingolipids	Sphingoid bases	-	3010000	2740000	2920000	3670000	2630000	2630000	2610000	3180000	3600000	0.240542	0.951012	-0.072465	0.999999	4.34295e-07
pme1474	Positive	298	297.075	C11H15N5O3S	[M+H]+	C00170	5'-Deoxy-5'-(methylthio)adenosine	Nucleosides, nucleotides, and analogues	5'-deoxyribonucleosides	5'-deoxy-5'-thionucleosides	2457-80-9	1590000	1200000	1180000	4110000	3850000	3760000	1580000	1680000	1760000	1.078	2.33466	1.22321	0.01496	1.82507
pme3968	Positive	166	165.057	C6H7N5O	[M+H]+	C02242	7-Methylguanine	Nucleosides, nucleotides, and analogues	Imidazopyrimidines	Purines and purine derivatives	578-76-7	51700	54200	44100	88800	81300	74400	51700	66000	64100	0.957918	1.34488	0.427482	0.913537	0.0392739
mws0976	Negative	243	244.058	C9H12N2O6	[M-H]-	C02067	β-Pseudouridine	Nucleosides, nucleotides, and analogues	Nucleoside and nucleotide analogues	UN	1445-07-4	659000	722000	679000	1060000	954000	1090000	637000	522000	624000	1.05674	1.74089	0.799822	0.236077	0.626946
mws0609	Negative	344.2	345.033	C10H12N5O7P	[M-H]-	C00942	Guanosine 3',5'-cyclic monophosphate	Nucleosides, nucleotides, and analogues	Purine nucleosides	Cyclic purine nucleotides	7665-99-8	10200000	11000000	9640000	13900000	13900000	13300000	10400000	8680000	12100000	0.977486	1.31815	0.398517	0.934064	0.0296234
mws0884	Negative	328.1	329.038	C10H12N5O6P	[M-H]-	C00575	Cyclic AMP	Nucleosides, nucleotides, and analogues	Purine nucleosides	Cyclic purine nucleotides	60-92-4	21400000	20600000	25200000	25800000	25800000	21000000	17900000	26600000	17200000	0.808885	1.17666	0.234699	0.999999	4.34295e-07
pme3350	Positive	284	283.078	C10H13N5O5	[M+H]+	-	8-Hydroxy-2-deoxyguanosine	Nucleosides, nucleotides, and analogues	Purine nucleosides	Purine 2'-deoxyribonucleosides	88847-89-6	15000	15600	13500	18200	17000	29000	14300	12500	10200	0.818113	1.73514	0.795048	0.998437	0.000679333
pme3961	Positive	252	251.089	C10H13N5O3	[M+H]+	C00559	Deoxyadenosine	Nucleosides, nucleotides, and analogues	Purine nucleosides	Purine 2'-deoxyribonucleosides	958-09-8	133000000	123000000	132000000	143000000	142000000	139000000	135000000	129000000	131000000	0.994437	1.07342	0.102212	0.715123	0.145619
pme3184	Positive	332	331.053	C10H14N5O6P	[M+H]+	C00360	2'-Deoxyadenosine-5'-monophosphate	Nucleosides, nucleotides, and analogues	Purine nucleosides	Purine deoxyribonucleotides	653-63-4	396000	325000	280000	241000	327000	221000	114000	134000	155000	0.954852	1.95782	0.969245	0.863171	0.0639032
mws0668	Negative	283	284.063	C10H12N4O6	[M-H]-	C01762	Xanthosine	Nucleosides, nucleotides, and analogues	Purine nucleosides	Purine nucleosides	146-80-5	3150000	3200000	2830000	3240000	3750000	3170000	2200000	2680000	2180000	0.99682	1.43909	0.52516	0.788612	0.103137
mws0872	Negative	280.1	281.098	C11H15N5O4	[M-H]-	C02494	1-Methyladenosine	Nucleosides, nucleotides, and analogues	Purine nucleosides	Purine nucleosides	15763-06-1	90800	106000	90800	116000	114000	122000	87100	88900	89300	1.06805	1.3268	0.407951	0.078812	1.10341
pme0230	Positive	268.1	267.084	C10H13N5O4	[M+H]+	C00212	Adenosine	Nucleosides, nucleotides, and analogues	Purine nucleosides	Purine nucleosides	58-61-7	950000	728000	725000	1080000	1050000	1020000	876000	1000000	866000	0.988872	1.1488	0.200123	0.972545	0.0120903
pme1178	Positive	284.09	283.078	C10H13N5O5	[M+H]+	C00387	Guanosine	Nucleosides, nucleotides, and analogues	Purine nucleosides	Purine nucleosides	118-00-3	34100000	26600000	30600000	45500000	38200000	38600000	28400000	31200000	28400000	1.01127	1.38977	0.474849	0.722926	0.140906
pme1184	Positive	268.1	267.084	C10H13N5O4	[M+H]+	C00330	Deoxyguanosine	Nucleosides, nucleotides, and analogues	Purine nucleosides	Purine nucleosides	961-07-9	3860000	2930000	3120000	5050000	5030000	5050000	4180000	3670000	4260000	1.04453	1.24938	0.321213	0.554792	0.25587
pme3337	Positive	384	383.09	C14H17N5O8	[M+H]+	-	N6-Succinyl Adenosine	Nucleosides, nucleotides, and analogues	Purine nucleosides	Purine nucleosides	4542-23-8	2020000	1530000	1580000	2840000	2870000	2830000	2220000	2290000	2150000	1.07741	1.28228	0.358714	0.034708	1.45957
pme3967	Positive	312	311.107	C12H17N5O5	[M+H]+	-	2-(Dimethylamino)guanosine	Nucleosides, nucleotides, and analogues	Purine nucleosides	Purine nucleosides	2140-67-2	14600000	11100000	10500000	19100000	18600000	18500000	20100000	19900000	19400000	0.980674	0.946128	-0.0798928	0.856952	0.0670435
pme0033	Positive	137	136.033	C5H4N4O	[M+H]+	C00262	Hypoxanthine	Nucleosides, nucleotides, and analogues	Purines and purine derivatives	Purines and purine derivatives	68-94-0	82800	88200	61400	100000	137000	108000	53600	72100	73000	0.957954	1.73629	0.796004	0.859139	0.0659366
pme0264	Positive	243.09	242.078	C10H14N2O5	[M+H]+	C00214	Thymidine	Nucleosides, nucleotides, and analogues	Pyrimidine nucleosides	Pyrimidine 2'-deoxyribonucleosides	50-89-5	13600000	11400000	10500000	24400000	23700000	26100000	19900000	17900000	18200000	1.03882	1.325	0.405992	0.404258	0.393341
pme1194	Positive	228	227.079	C9H13N3O4	[M+H]+	C00881	Deoxycytidine	Nucleosides, nucleotides, and analogues	Pyrimidine nucleosides	Pyrimidine 2'-deoxyribonucleosides	951-77-9	39800000	34000000	29900000	54900000	59900000	54200000	29400000	30300000	30200000	1.07357	1.87987	0.91063	0.037081	1.43085
mws0248	Negative	243.1	244.058	C9H12N2O6	[M-H]-	C00299	Uridine	Nucleosides, nucleotides, and analogues	Pyrimidine nucleosides	Pyrimidine nucleosides	58-96-8	4370000	4170000	4620000	5580000	4630000	6330000	5300000	3640000	4350000	0.735163	1.24454	0.315618	0.999991	3.90867e-06
pme1187	Negative	257.08	258.072	C10H14N2O6	[M-H]-	-	5-Methyluridine	Nucleosides, nucleotides, and analogues	Pyrimidine nucleosides	Pyrimidine nucleosides	1463-10-1	66600	73100	67100	86800	93400	92500	68200	59200	65600	1.06225	1.41295	0.498714	0.246634	0.607947
pme3732	Positive	244.09	243.073	C9H13N3O5	[M+H]+	C00475	Cytidine	Nucleosides, nucleotides, and analogues	Pyrimidine nucleosides	Pyrimidine nucleosides	65-46-3	50300000	48700000	47400000	53100000	56300000	62300000	45000000	39300000	42400000	1.01872	1.35517	0.438474	0.679568	0.167767
pmb2922	Negative	565.1	566.029	C15H24N2O17P2	[M-H]-	C00029	Uridine 5'-diphospho-D-glucose	Nucleosides, nucleotides, and analogues	Pyrimidine nucleosides	Pyrimidine nucleotide sugars	133-89-1	288000	329000	293000	400000	383000	352000	507000	483000	425000	0.951632	0.80212	-0.31811	0.929465	0.031767
pme3007	Negative	403	403.985	C9H14N2O12P2	[M-H]-	C00015	Uridine 5’-diphosphate	Nucleosides, nucleotides, and analogues	Pyrimidine nucleotides	Pyrimidine ribonucleotides	27821-45-0	45000	53900	50900	60800	71300	76100	40900	40000	40000	1.03892	1.72208	0.784156	0.40362	0.394027
pme3188	Negative	323	324.021	C9H13N2O9P	[M-H]-	C00105	Uridine 5'-monophosphate	Nucleosides, nucleotides, and analogues	Pyrimidine nucleotides	Pyrimidine ribonucleotides	58-97-9	1160000	1260000	1100000	1420000	1310000	1500000	1150000	1110000	1500000	0.694811	1.125	0.169925	0.999999	4.34295e-07
pme2693	Positive	131	130.1	C6H14N2O	[M+H]+	C02714	N-Acetylputrescine	Organic acids and derivatives	Carboximidic acids and derivatives	Carboximidic acids	18233-70-0	173000	176000	171000	193000	211000	242000	94900	96000	108000	1.0539	2.16126	1.11187	0.254128	0.594947
pmp001269	Positive	286.31	285.278	C18H39NO	[M+H]+	-	Hexadecyl ethanolamine	Organic acids and derivatives	Carboximidic acids and derivatives	Carboximidic acids	-	151000	120000	139000	69900	72100	70200	196000	173000	204000	1.07622	0.370332	-1.43311	0.05396	1.26793
mws0191	Positive	118.1	117.07	C5H11NO2	[M+H]+	C00719	Betaine	Organic acids and derivatives	Carboxylic acids and derivatives	Amino acids, peptides, and analogues	107-43-7	1670000	1730000	1930000	1010000	955000	863000	2280000	2890000	2330000	1.06433	0.377067	-1.40711	0.252994	0.59689
mws0193	Positive	190.1	189.099	C7H15N3O3	[M+H]+	C02427	L-Homocitrulline	Organic acids and derivatives	Carboxylic acids and derivatives	Amino acids, peptides, and analogues	1190-49-4	135000	114000	104000	70900	70100	92600	67600	64700	82100	0.593316	1.08955	0.123735	0.999999	4.34295e-07
mws0219	Negative	132	133.03	C4H7NO4	[M-H]-	C00049	L-Aspartic Acid	Organic acids and derivatives	Carboxylic acids and derivatives	Amino acids, peptides, and analogues	56-84-8	338000	353000	352000	445000	405000	397000	336000	365000	348000	0.992965	1.18875	0.249447	0.852008	0.0695563
mws0227	Positive	132.1	131.085	C6H13NO2	[M+H]+	C00123	L-Leucine	Organic acids and derivatives	Carboxylic acids and derivatives	Amino acids, peptides, and analogues	61-90-5	2020000	1750000	1600000	3610000	4270000	3240000	1120000	1220000	1270000	1.05311	3.08033	1.62309	0.221655	0.654322
mws0250	Positive	182.1	181.065	C9H11NO3	[M+H]+	C00082	L-(-)-Tyrosine	Organic acids and derivatives	Carboxylic acids and derivatives	Amino acids, peptides, and analogues	60-18-4	13800000	11800000	10500000	28200000	36900000	28000000	6440000	6250000	7530000	1.05332	4.60435	2.203	0.221655	0.654322
mws0256	Positive	118.1	117.07	C5H11NO2	[M+H]+	C00183	L-Valine	Organic acids and derivatives	Carboxylic acids and derivatives	Amino acids, peptides, and analogues	72-18-4	7660000	7180000	7200000	6700000	6400000	5810000	5860000	5890000	6460000	0.367146	1.03844	0.0544184	0.999999	4.34295e-07
mws0258	Positive	132	131.085	C6H13NO2	[M+H]+	C00407	L-Isoleucine	Organic acids and derivatives	Carboxylic acids and derivatives	Amino acids, peptides, and analogues	73-32-5	2060000	1730000	1570000	3330000	4050000	3110000	1080000	1180000	1180000	1.05308	3.04942	1.60853	0.221655	0.654322
mws0260	Positive	175	174.1	C6H14N4O2	[M+H]+	C00062	L-(+)-Arginine	Organic acids and derivatives	Carboxylic acids and derivatives	Amino acids, peptides, and analogues	74-79-3	2750000	2000000	2260000	1310000	1300000	2170000	1260000	913000	1170000	0.745451	1.42985	0.515867	0.999991	3.90867e-06
mws0263	Negative	128.03	129.036	C5H7NO3	[M-H]-	-	L-Pyroglutamic Acid	Organic acids and derivatives	Carboxylic acids and derivatives	Amino acids, peptides, and analogues	98-79-3	14700	12900	17700	17500	7330	13700	19200	18100	21400	0.794677	0.656388	-0.607378	0.999223	0.000337578
mws0282	Negative	203	204.08	C11H12N2O2	[M-H]-	C00078	L-Tryptophan	Organic acids and derivatives	Carboxylic acids and derivatives	Amino acids, peptides, and analogues	73-22-3	20100000	20200000	19500000	30900000	30700000	30600000	11900000	12900000	12000000	1.08328	2.50543	1.32506	0.000281	3.55129
mws0345	Negative	128.07	129.07	C6H11NO2	[M-H]-	-	Pipecolinic acid	Organic acids and derivatives	Carboxylic acids and derivatives	Amino acids, peptides, and analogues	535-75-1	17500	18200	20800	14600	15000	15400	18400	20700	21400	1.01922	0.743802	-0.42701	0.538217	0.269043
mws0567	Positive	146.09	145.076	C5H11N3O2	[M+H]+	C01035	4-Guanidinobutyric acid	Organic acids and derivatives	Carboxylic acids and derivatives	Amino acids, peptides, and analogues	463-00-3	964000	1030000	1000000	852000	844000	983000	861000	736000	852000	0.773659	1.09392	0.129502	0.999999	4.34295e-07
mws0629	Positive	281.3	280.092	C13H16N2O5	[M+H]+	-	Asp-phe	Organic acids and derivatives	Carboxylic acids and derivatives	Amino acids, peptides, and analogues	13433-09-5	544000	459000	474000	736000	754000	661000	555000	588000	570000	1.01099	1.25569	0.328482	0.666098	0.176462
mws0636	Positive	313.4	312.132	C18H20N2O3	[M+H]+	-	Phe-Phe	Organic acids and derivatives	Carboxylic acids and derivatives	Amino acids, peptides, and analogues	2577-40-4	337000	289000	273000	330000	338000	324000	312000	341000	364000	0.292377	0.975418	-0.0359077	0.999999	4.34295e-07
mws0736	Positive	189.1	188.103	C8H16N2O3	[M+H]+	C02155	N-Glycyl-L-leucine	Organic acids and derivatives	Carboxylic acids and derivatives	Amino acids, peptides, and analogues	869-19-2	3540000	2680000	3220000	6040000	5460000	5740000	4420000	5080000	4190000	1.01068	1.25931	0.332637	0.859422	0.0657935
mws0813	Negative	128	129.036	C5H7NO3	[M-H]-	C01879	5-Oxoproline	Organic acids and derivatives	Carboxylic acids and derivatives	Amino acids, peptides, and analogues	149-87-1	6350	10000	9070	6280	6040	8220	20100	19000	19500	1.07701	0.350512	-1.51246	0.023623	1.62666
mws0890	Negative	104.03	105.036	C3H7NO3	[M-H]-	-	D-Serine	Organic acids and derivatives	Carboxylic acids and derivatives	Amino acids, peptides, and analogues	312-84-5	6530	8370	6450	16100	15600	12800	5020	5780	4290	1.06243	2.94897	1.56021	0.181387	0.741394
mws1038	Negative	277.13	278.112	C11H22N2O4S	[M-H]-	C00831	(R)-Pantetheine	Organic acids and derivatives	Carboxylic acids and derivatives	Amino acids, peptides, and analogues	496-65-1	49200	48300	47400	74000	79300	79600	22400	22100	20500	1.08122	3.58308	1.8412	0.003368	2.47263
mws1050	Positive	148.05	147.045	C5H9NO4	[M+H]+	C00979	O-Acetylserine	Organic acids and derivatives	Carboxylic acids and derivatives	Amino acids, peptides, and analogues	5147-00-2	443000	389000	360000	614000	640000	724000	136000	133000	166000	1.07523	4.54713	2.18496	0.035214	1.45328
mws1346	Positive	162.07	161.059	C6H11NO4	[M+H]+	-	DL-2-Aminoadipic acid	Organic acids and derivatives	Carboxylic acids and derivatives	Amino acids, peptides, and analogues	542-32-5	222000	177000	187000	177000	189000	94900	146000	137000	213000	0.236293	0.929234	-0.105886	0.999999	4.34295e-07
mws1375	Positive	304.15	303.125	C12H21N3O6	[M+H]+	-	Nicotianamine	Organic acids and derivatives	Carboxylic acids and derivatives	Amino acids, peptides, and analogues	34441-14-0	317000	297000	268000	194000	177000	127000	62200	75900	73700	1.00366	2.35127	1.23344	0.698383	0.155906
mws1587	Positive	132.1	131.085	C6H13NO2	[M+H]+	-	α-Aminocaproic acid	Organic acids and derivatives	Carboxylic acids and derivatives	Amino acids, peptides, and analogues	327-57-1	2090000	1810000	1620000	3630000	4300000	3320000	1180000	1260000	1310000	1.05542	3	1.58496	0.195743	0.708314
mws1706	Positive	148.1	147.045	C5H9NO4	[M+H]+	-	Glutamic acid	Organic acids and derivatives	Carboxylic acids and derivatives	Amino acids, peptides, and analogues	617-65-2	271000	278000	511000	349000	263000	216000	230000	146000	265000	0.590452	1.29173	0.369306	0.999999	4.34295e-07
mws1712	Positive	166.19	165.07	C9H11NO2	[M+H]+	C02265	D-(+)-Phenylalanine	Organic acids and derivatives	Carboxylic acids and derivatives	Amino acids, peptides, and analogues	673-06-3	1400000	1080000	1160000	2380000	2370000	2150000	1100000	1160000	1130000	1.07538	2.0354	1.02531	0.032647	1.48616
mws4134	Negative	611.15	612.121	C20H32N6O12S2	[M-H]-	-	Oxidized Glutathione	Organic acids and derivatives	Carboxylic acids and derivatives	Amino acids, peptides, and analogues	121-24-4	19000	18400	22700	40300	25700	47600	21800	18000	15800	0.891895	2.04317	1.03081	0.974367	0.0112774
mws4176	Positive	237.12	236.103	C12H16N2O3	[M+H]+	-	DL-Alanyl-DL-phenylalanine	Organic acids and derivatives	Carboxylic acids and derivatives	Amino acids, peptides, and analogues	1999-45-7	4800000	3830000	3660000	7050000	6910000	5970000	6730000	6770000	6340000	0.426795	1.00454	0.00652968	0.999999	4.34295e-07
mws5035	Positive	279.17	278.147	C15H22N2O3	[M+H]+	-	Leucylphenylalanine	Organic acids and derivatives	Carboxylic acids and derivatives	Amino acids, peptides, and analogues	56217-82-4	4410000	3340000	3470000	6120000	5650000	5540000	4910000	5290000	5270000	0.911758	1.11894	0.162133	0.979121	0.00916363
mws5041	Positive	189.12	188.103	C8H16N2O3	[M+H]+	-	Glycylisoleucine	Organic acids and derivatives	Carboxylic acids and derivatives	Amino acids, peptides, and analogues	19461-38-2	2890000	2230000	2330000	4990000	4530000	4220000	3620000	4040000	3490000	0.977481	1.23229	0.301338	0.956591	0.0192737
mws5042	Positive	223.11	222.089	C11H14N2O3	[M+H]+	-	Glycylphenylalanine	Organic acids and derivatives	Carboxylic acids and derivatives	Amino acids, peptides, and analogues	721-66-4	2980000	2340000	2200000	5900000	6150000	5460000	3910000	4130000	3630000	1.05723	1.50043	0.585375	0.247471	0.606476
pmb2591	Negative	245	246.089	C13H14N2O3	[M-H]-	C03137	Acetyltryptophan	Organic acids and derivatives	Carboxylic acids and derivatives	Amino acids, peptides, and analogues	2280-01-5	1110000	1310000	1230000	316000	366000	365000	2710000	3370000	2570000	1.0714	0.12104	-3.04644	0.116233	0.934671
pme0006	Positive	116.1	115.056	C5H9NO2	[M+H]+	C00148	L-Proline	Organic acids and derivatives	Carboxylic acids and derivatives	Amino acids, peptides, and analogues	147-85-3	14100000	12800000	12300000	8480000	8070000	7850000	14700000	14200000	16500000	1.06561	0.537445	-0.895811	0.136434	0.865077
pme0014	Positive	148.1	147.045	C5H9NO4	[M+H]+	C00025	L-Glutamic acid	Organic acids and derivatives	Carboxylic acids and derivatives	Amino acids, peptides, and analogues	56-86-0	262000	255000	504000	337000	243000	236000	237000	144000	241000	0.664965	1.3119	0.391655	0.999997	1.30289e-06
pme0021	Positive	166	165.07	C9H11NO2	[M+H]+	C00079	L-Phenylalanine	Organic acids and derivatives	Carboxylic acids and derivatives	Amino acids, peptides, and analogues	63-91-2	723000	541000	549000	1220000	1250000	1190000	573000	633000	632000	1.07979	1.99129	0.993707	0.007844	2.10546
pme0026	Positive	147	146.095	C6H14N2O2	[M+H]+	C00047	L-(+)-Lysine	Organic acids and derivatives	Carboxylic acids and derivatives	Amino acids, peptides, and analogues	56-87-1	6600000	5950000	5440000	6200000	6040000	5300000	2410000	3170000	2550000	1.06475	2.15744	1.10932	0.191015	0.718933
pme0120	Positive	118.2	117.07	C5H11NO2	[M+H]+	C00431	5-Aminovaleric acid	Organic acids and derivatives	Carboxylic acids and derivatives	Amino acids, peptides, and analogues	660-88-8	93200	95100	68900	55600	86100	29900	56400	57100	78600	0.230642	0.893285	-0.162808	0.999999	4.34295e-07
pme0122	Positive	189.2	188.103	C8H16N2O3	[M+H]+	C02727	N6-Acetyl-L-lysine	Organic acids and derivatives	Carboxylic acids and derivatives	Amino acids, peptides, and analogues	692-04-6	159000	157000	163000	128000	125000	132000	135000	110000	122000	0.623021	1.04905	0.0690784	0.999999	4.34295e-07
pme0137	Negative	187.2	188.069	C7H12N2O4	[M-H]-	-	N-α-Acetyl-L-glutamine	Organic acids and derivatives	Carboxylic acids and derivatives	Amino acids, peptides, and analogues	2490-97-3	334000	248000	278000	100000	93600	118000	625000	578000	611000	1.08222	0.171775	-2.54141	0.002469	2.60748
pme0170	Positive	217.1	216.108	C8H16N4O3	[M+H]+	-	N-α-Acetyl-L-arginine	Organic acids and derivatives	Carboxylic acids and derivatives	Amino acids, peptides, and analogues	155-84-0	73700	75500	67000	118000	148000	116000	65700	48200	65100	1.02994	2.13408	1.09361	0.505827	0.295998
pme0193	Positive	147.07	146.06	C5H10N2O3	[M+H]+	C00064	L-Glutamine	Organic acids and derivatives	Carboxylic acids and derivatives	Amino acids, peptides, and analogues	56-85-9	7340000	6350000	6220000	7790000	7260000	6640000	3070000	4120000	3120000	1.06415	2.10378	1.07299	0.239207	0.621226
pme0253	Positive	174.1	173.094	C8H15NO3	[M+H]+	C02710	N-Acetyl-L-leucine	Organic acids and derivatives	Carboxylic acids and derivatives	Amino acids, peptides, and analogues	1188-21-2	40400	29700	29300	96200	101000	80400	28000	40600	27000	1.05937	2.90377	1.53793	0.238312	0.622854
pme0295	Positive	146.07	145.065	C6H11NO3	[M+H]+	C02946	4-Acetamidobutyric acid	Organic acids and derivatives	Carboxylic acids and derivatives	Amino acids, peptides, and analogues	3025-96-5	327000	309000	410000	402000	303000	269000	725000	530000	560000	0.962849	0.536639	-0.897976	0.852008	0.0695563
pme1002	Positive	138.08	137.076	C8H11NO	[M+H]+	C00483	L-Tyramine	Organic acids and derivatives	Carboxylic acids and derivatives	Amino acids, peptides, and analogues	51-67-2	52300000	48500000	42900000	26400000	23100000	24300000	63300000	71600000	64900000	1.07826	0.369369	-1.43686	0.031084	1.50746
pme1210	Positive	150	149.042	C5H11NO2S	[M+H]+	C00073	L-Methionine	Organic acids and derivatives	Carboxylic acids and derivatives	Amino acids, peptides, and analogues	63-68-3	1850000	1540000	1590000	3230000	3490000	2730000	703000	873000	966000	1.06197	3.71755	1.89435	0.133629	0.874099
pme2559	Negative	174	175.039	C6H9NO5	[M-H]-	C01042	N-Acetylaspartate	Organic acids and derivatives	Carboxylic acids and derivatives	Amino acids, peptides, and analogues	997-55-7	89300	68500	92400	43700	61300	39900	150000	126000	184000	1.043	0.315	-1.66658	0.494207	0.306091
pme2617	Positive	166	165.036	C5H11NO3S	[M+H]+	-	Methionine sulfoxide	Organic acids and derivatives	Carboxylic acids and derivatives	Amino acids, peptides, and analogues	62697-73-8	3380000	2800000	3080000	1830000	1840000	1670000	1650000	1750000	1830000	0.266934	1.02103	0.0300288	0.999999	4.34295e-07
pme2634	Positive	118	117.07	C5H11NO2	[M+H]+	C01826	DL-Norvaline	Organic acids and derivatives	Carboxylic acids and derivatives	Amino acids, peptides, and analogues	760-78-1	6390000	5790000	5880000	5110000	5200000	4780000	4520000	4570000	5290000	0.509136	1.04937	0.0695291	0.999999	4.34295e-07
pme2743	Positive	194.1	193.065	C10H11NO3	[M+H]+	C05598	N-Phenylacetylglycine	Organic acids and derivatives	Carboxylic acids and derivatives	Amino acids, peptides, and analogues	500-98-1	18400	15800	14600	17100	15700	18000	15200	20000	20000	0.448842	0.92029	-0.11984	0.999999	4.34295e-07
pme2890	Positive	269	268.041	C8H16N2O4S2	[M+H]+	C01817	L-Homocystine	Organic acids and derivatives	Carboxylic acids and derivatives	Amino acids, peptides, and analogues	626-72-2	5570000	4880000	4480000	2910000	1890000	2140000	2680000	3250000	1150000	0.641114	0.980226	-0.0288137	0.999999	4.34295e-07
pme2914	Negative	161	162.044	C6H10O5	[M-H]-	C03761	3-Hydroxy-3-methylpentane-1,5-dioic acid	Organic acids and derivatives	Carboxylic acids and derivatives	Amino acids, peptides, and analogues	503-49-1	3890000	5070000	4200000	7110000	3970000	2590000	2940000	3220000	4300000	0.422032	1.30688	0.38613	0.999999	4.34295e-07
pme3011	Positive	104.06	103.056	C4H9NO2	[M+H]+	C00334	γ-Aminobutyric acid	Organic acids and derivatives	Carboxylic acids and derivatives	Amino acids, peptides, and analogues	56-12-2	2750000	2510000	2480000	3090000	3010000	2630000	1660000	2090000	1980000	1.02364	1.52356	0.607447	0.606074	0.217474
pme3017	Positive	104	103.056	C4H9NO2	[M+H]+	C03665	2-Aminoisobutyric acid	Organic acids and derivatives	Carboxylic acids and derivatives	Amino acids, peptides, and analogues	62-57-7	11100000	10100000	9980000	11600000	11800000	12100000	7180000	6530000	6980000	1.08042	1.7158	0.778885	0.011894	1.92467
pme3033	Positive	104	103.056	C4H9NO2	[M+H]+	C01026	N,N-Dimethylglycine	Organic acids and derivatives	Carboxylic acids and derivatives	Amino acids, peptides, and analogues	1118-68-9	2800000	2510000	2400000	2700000	2740000	2860000	1730000	1870000	1880000	1.0724	1.5146	0.598935	0.044048	1.35607
pme3382	Negative	160	161.059	C6H11NO4	[M-H]-	-	N-Acetylthreonine	Organic acids and derivatives	Carboxylic acids and derivatives	Amino acids, peptides, and analogues	17093-74-2	50900	64300	58800	46300	38600	40800	117000	87000	107000	1.04917	0.40418	-1.30693	0.35788	0.446263
pme3827	Positive	198.2	197.059	C9H11NO4	[M+H]+	C00355	3,4-Dihydroxy-DL-phenylalanine	Organic acids and derivatives	Carboxylic acids and derivatives	Amino acids, peptides, and analogues	63-84-3	1030000	907000	932000	601000	500000	527000	932000	935000	1040000	1.0595	0.560028	-0.83643	0.164778	0.783101
pmf0585	Positive	116.1	115.056	C5H9NO2	[M+H]+	C16435	DL-Proline	Organic acids and derivatives	Carboxylic acids and derivatives	Amino acids, peptides, and analogues	609-36-9	13300000	12700000	12800000	8070000	7540000	7860000	14100000	13900000	16000000	1.06647	0.533409	-0.906686	0.126289	0.898634
pmn001728	Negative	289.08	290.112	C15H18N2O4	[M-H]-	-	N-Acetyl-DL-tryptophan	Organic acids and derivatives	Carboxylic acids and derivatives	Amino acids, peptides, and analogues	87-32-1	793000	774000	827000	199000	236000	250000	1580000	1780000	1750000	1.07982	0.134051	-2.89915	0.007874	2.1038
Qingke_Rfmb318-1-2	Positive	144.1	144.092	C7H14NO2+	[M]+	-	Proline βine(ProBet)	Organic acids and derivatives	Carboxylic acids and derivatives	Amino acids, peptides, and analogues	1195-94-4	554000	621000	555000	445000	441000	479000	474000	571000	466000	0.772745	0.903375	-0.146603	0.999998	8.6859e-07
Qingke_Rfmb319-1-2	Positive	130.09	129.07	C6H11NO2	[M+H]+	-	Pipecolic acid	Organic acids and derivatives	Carboxylic acids and derivatives	Amino acids, peptides, and analogues	4043-87-2	1750000	1820000	1650000	1820000	1890000	2120000	1080000	1030000	1730000	0.935919	1.51823	0.60239	0.98421	0.00691223
Qingke_Rfmb320-1-3	Positive	144.1	143.085	C7H13NO2	[M+H]+	-	1,2-N-Methylpipecolic acid	Organic acids and derivatives	Carboxylic acids and derivatives	Amino acids, peptides, and analogues	7730-87-2	1520000	1290000	1380000	1320000	980000	1190000	1050000	1190000	1060000	0.508252	1.05758	0.080761	0.999999	4.34295e-07
mws0281	Negative	191	192.018	C6H8O7	[M-H]-	C00158	Citric Acid	Organic acids and derivatives	Carboxylic acids and derivatives	Tricarboxylic acids and derivatives	77-92-9	3180000	2860000	3600000	2060000	1530000	1240000	4250000	4010000	4650000	1.05755	0.374129	-1.41839	0.179986	0.744761
mws0376	Negative	115	116.006	C4H4O4	[M-H]-	C00122	Fumaric acid	Organic acids and derivatives	Dicarboxylic acids and derivatives	Dicarboxylic acids and derivatives	110-17-8	1710000	1680000	1890000	1690000	1130000	1200000	1610000	1680000	1490000	0.715218	0.841004	-0.249815	0.999998	8.6859e-07
mws0574	Negative	103.05	104.041	C4H8O3	[M-H]-	-	α-Hydroxyisobutyric acid	Organic acids and derivatives	Hydroxy acids and derivatives	Alpha hydroxy acids and derivatives	594-61-6	86700	91800	83900	71900	67800	62000	125000	94900	123000	1.01925	0.588218	-0.765577	0.698383	0.155906
mws0275	Negative	133	134.015	C4H6O5	[M-H]-	C00497	L-(-)-Malic acid	Organic acids and derivatives	Hydroxy acids and derivatives	Beta hydroxy acids and derivatives	636-61-3	1380000	1380000	1340000	9	9	9	2100000	2780000	1880000	1.06607	3.99408e-06	-17.9337	0.214957	0.667648
mws0576	Negative	103.05	104.041	C4H8O3	[M-H]-	-	3-Hydroxybutyrate	Organic acids and derivatives	Hydroxy acids and derivatives	Beta hydroxy acids and derivatives	300-85-6	954000	948000	955000	879000	858000	863000	1960000	1280000	1320000	0.907294	0.570175	-0.810522	0.970016	0.0132211
mws0373	Negative	129.06	130.055	C6H10O3	[M-H]-	-	4-Methyl-2-oxovalerate	Organic acids and derivatives	Keto acids and derivatives	Keto acids and derivatives	816-66-0	17600	21800	17200	16100	16800	15800	18100	17400	22300	0.842489	0.842561	-0.247148	0.999752	0.000107718
pme2049	Negative	103	104.041	C4H8O3	[M-H]-	C05984	2-Hydroxybutanoic acid	Organic acids and derivatives	Keto acids and derivatives	Short-chain keto acids and derivatives	600-15-7	364000	368000	308000	290000	301000	296000	504000	425000	392000	0.983777	0.671461	-0.574624	0.76236	0.11784
mws0704	Negative	140	141.011	C2H8NO4P	[M-H]-	-	O-Phosphorylethanolamine	Organic acids and derivatives	Organic phosphoric acids and derivatives	Phosphate esters	1071-23-4	60300	61200	54300	112000	108000	113000	27800	33000	31800	1.08211	3.59611	1.84644	0.001469	2.83298
pmb3099	Negative	153	154.03	C4H11O4P	[M-H]-	C06608	Diethyl phosphate	Organic acids and derivatives	Organic phosphoric acids and derivatives	Phosphate esters	598-02-7	1070000	993000	1200000	1500000	841000	1000000	852000	1660000	1200000	0.607385	0.900054	-0.151917	0.999999	4.34295e-07
mws0336	Negative	137.03	138.037	C6H6N2O2	[M-H]-	-	UROCANIC ACID(RG)	Organic acids and derivatives	Organoheterocyclic compounds	Azoles	104-98-3	33200	27100	30300	25100	17500	29000	21700	37900	26000	0.596835	0.836449	-0.257651	0.999999	4.34295e-07
mws0018	Positive	203	202.197	C10H26N4	[M+H]+	C00750	Spermine	Organic nitrogen compounds	Organonitrogen compounds	Amines	71-44-3	36500000	34700000	32000000	24800000	21100000	22700000	19900000	21700000	24400000	0.271812	1.03939	0.0557426	0.9999	4.34316e-05
mws0983	Positive	326.31	325.272	C20H39NO2	[M+H]+	-	N-Oleoylethanolamine	Organic nitrogen compounds	Organonitrogen compounds	Amines	111-58-0	636000	614000	679000	260000	210000	236000	934000	875000	1150000	1.06341	0.238594	-2.06737	0.179986	0.744761
pmb0490	Positive	235.1	234.123	C13H18N2O2	[M+H]+	C18326	N-p-Coumaroyl putrescine	Organic nitrogen compounds	Organonitrogen compounds	Amines	34136-53-3	1070000	874000	790000	3630000	3280000	3560000	449000	477000	460000	1.08101	7.55411	2.91726	0.003868	2.41251
pmb0896	Positive	265.1	264.132	C14H20N2O3	[M+H]+	-	N'-Feruloyl putrescine	Organic nitrogen compounds	Organonitrogen compounds	Amines	-	113000	93600	81600	51500	34500	47000	241000	257000	232000	1.08088	0.182192	-2.45647	0.008747	2.05814
pmp001141	Positive	506.2	505.169	C25H31NO10	[M+H]+	-	Cimicifugamide	Organic nitrogen compounds	Organonitrogen compounds	Amines	-	16300	17900	20000	62000	61500	67100	9	9	9	1.08201	7059.26	12.7853	0.001636	2.78622
pmp001178	Positive	284.1	283.108	C17H17NO3	[M+H]+	-	N-cis-sinapoyltyramine	Organic nitrogen compounds	Organonitrogen compounds	Amines	-	4000000	3370000	3780000	798000	1210000	1140000	5090000	5320000	5010000	1.08058	0.20415	-2.2923	0.005233	2.28125
pmp001287	Positive	120.08	119.067	C8H9N	[M+H]+	-	N-Benzylmethylene isomethylamine	Organic nitrogen compounds	Organonitrogen compounds	Amines	-	17000000	14100000	16000000	29600000	28500000	27600000	13700000	14400000	13900000	1.08063	2.04048	1.02891	0.007191	2.14321
pmb0484	Positive	104.1	103.091	C5H13NO	[M+H]+	C00114	Choline	Organic nitrogen compounds	Organonitrogen compounds	Quaternary ammonium salts	62-49-7	24800000	22500000	22400000	27900000	28800000	27200000	16900000	16500000	16900000	1.07977	1.66799	0.738112	0.007689	2.11413
pmp001248	Positive	428.19	428.168	C20H30NO9+	[M]+	-	Caffeoylcholine 5-glucoside	Organic nitrogen compounds	Organonitrogen compounds	Quaternary ammonium salts	-	502000	478000	353000	9	9	9	1850000	1640000	1790000	1.08179	5.11364e-06	-17.5772	0.003888	2.41027
mws0154	Negative	173.05	174.044	C7H10O5	[M-H]-	C00493	Shikimic acid	Organic oxygen compounds	Organooxygen compounds	Alcohols and polyols	138-59-0	1850000	1890000	1790000	1320000	1020000	1170000	2070000	1940000	1740000	1.02886	0.610435	-0.712091	0.497738	0.302999
mws0277	Negative	191	192.053	C7H12O6	[M-H]-	C00296	Kinic acid	Organic oxygen compounds	Organooxygen compounds	Alcohols and polyols	77-95-2	2520000	2460000	2990000	4910000	4320000	4710000	3160000	2550000	2690000	1.04592	1.65952	0.730769	0.296013	0.528689
mws1337	Positive	220.2	219.097	C9H17NO5	[M+H]+	C00864	D-Pantothenic Acid	Organic oxygen compounds	Organooxygen compounds	Alcohols and polyols	79-83-4	2640000	2200000	2070000	5590000	5650000	5410000	2920000	2900000	2880000	1.08212	1.91379	0.936435	0.00151	2.82102
mws2104	Negative	193.07	194.067	C7H14O6	[M-H]-	-	D-Pinitol	Organic oxygen compounds	Organooxygen compounds	Alcohols and polyols	10284-63-6	27100	22900	23400	39700	38300	36000	13900	16800	12600	1.07777	2.63279	1.39659	0.038505	1.41448
pme0516	Negative	179.16	180.053	C6H12O6	[M-H]-	C00137	Inositol	Organic oxygen compounds	Organooxygen compounds	Alcohols and polyols	87-89-8	725000	796000	749000	1230000	1290000	1180000	591000	626000	531000	1.07646	2.1167	1.08182	0.031192	1.50596
pme1261	Positive	206.13	205.117	C9H19NO4	[M+H]+	C05944	Pantothenol	Organic oxygen compounds	Organooxygen compounds	Alcohols and polyols	16485-10-2	10400	7600	8700	38500	62600	40500	9	9	5560	1.02468	25.3854	4.66593	0.505827	0.295998
mws0198	Negative	179	180.053	C6H12O6	[M-H]-	C00031	D-(+)-Glucose	Organic oxygen compounds	Organooxygen compounds	Carbohydrates and carbohydrate conjugates	50-99-7	4920000	5390000	4530000	7270000	7570000	6790000	2860000	2890000	2850000	1.07797	2.51512	1.33063	0.014915	1.82638
mws0214	Negative	181	182.067	C6H14O6	[M-H]-	C00794	D-Sorbitol	Organic oxygen compounds	Organooxygen compounds	Carbohydrates and carbohydrate conjugates	50-70-4	59400	53900	52500	110000	121000	113000	31900	34300	31900	1.08003	3.50663	1.81008	0.00666	2.17653
mws0262	Negative	149	150.009	C4H6O6	[M-H]-	-	L-(+)-Tartaric acid	Organic oxygen compounds	Organooxygen compounds	Carbohydrates and carbohydrate conjugates	87-69-4	274000	347000	267000	582000	559000	492000	9	9	9	1.07875	60481.5	15.8842	0.012492	1.90337
mws0264	Negative	341	342.096	C12H22O11	[M-H]-	-	D-(+)-Trehalose Anhydrous	Organic oxygen compounds	Organooxygen compounds	Carbohydrates and carbohydrate conjugates	99-20-7	334000	478000	427000	432000	585000	535000	345000	512000	345000	0.743775	1.29118	0.368692	0.999989	4.77727e-06
mws0344	Negative	165.05	166.038	C5H10O6	[M-H]-	-	D-Xylonic acid	Organic oxygen compounds	Organooxygen compounds	Carbohydrates and carbohydrate conjugates	526-91-0	6300000	6660000	6090000	8660000	8900000	8240000	5230000	5250000	5170000	1.07692	1.64856	0.721208	0.020315	1.69218
mws0865	Negative	326	327.08	C14H17NO8	[M-H]-	-	Acetaminophen glucuronide	Organic oxygen compounds	Organooxygen compounds	Carbohydrates and carbohydrate conjugates	16110-10-4	71600	71900	65900	110000	91900	97000	64000	69300	64200	1.03703	1.51342	0.59781	0.46929	0.328559
mws0866	Negative	259	260.016	C6H13O9P	[M-H]-	C00092	D-Glucose 6-phosphate	Organic oxygen compounds	Organooxygen compounds	Carbohydrates and carbohydrate conjugates	56-73-5	2140000	2200000	2160000	2800000	2600000	2630000	2050000	1900000	1890000	1.05826	1.375	0.459432	0.170528	0.768204
mws1080	Negative	341.1	342.096	C12H22O11	[M-H]-	-	Galactinol	Organic oxygen compounds	Organooxygen compounds	Carbohydrates and carbohydrate conjugates	3687-64-7	2770000	2790000	2670000	4790000	4660000	5210000	2370000	2500000	2160000	1.07164	2.08535	1.06029	0.050684	1.29513
mws1090	Negative	259	260.016	C6H13O9P	[M-H]-	-	Glucose-1-phosphate	Organic oxygen compounds	Organooxygen compounds	Carbohydrates and carbohydrate conjugates	59-56-3	1990000	2060000	1920000	2470000	2530000	2680000	1850000	1730000	1890000	1.0681	1.40402	0.489565	0.153882	0.812812
mws1155	Negative	181.2	182.067	C6H14O6	[M-H]-	C00392	Mannitol	Organic oxygen compounds	Organooxygen compounds	Carbohydrates and carbohydrate conjugates	87-78-5	8410	7920	7630	17500	14700	9780	9	9	9	1.03509	1554.81	10.6025	0.434536	0.361974
mws1189	Negative	193.1	194.033	C6H10O7	[M-H]-	C00333	D-Galacturonic acid (Gal A)	Organic oxygen compounds	Organooxygen compounds	Carbohydrates and carbohydrate conjugates	91510-62-2	1220000	1140000	1300000	2860000	2610000	2330000	416000	455000	354000	1.07446	6.36735	2.67069	0.041012	1.38709
mws1213	Negative	193.1	194.033	C6H10O7	[M-H]-	-	Aldehydo-D-galacturonate	Organic oxygen compounds	Organooxygen compounds	Carbohydrates and carbohydrate conjugates	685-73-4	1300000	1320000	1410000	2810000	2980000	2570000	466000	522000	419000	1.07813	5.94172	2.57088	0.015421	1.81189
mws1297	Negative	269.1	270.096	C13H18O6	[M-H]-	-	Benzyl β-D-Glucopyranoside	Organic oxygen compounds	Organooxygen compounds	Carbohydrates and carbohydrate conjugates	4304-12-5	215000	196000	204000	156000	191000	148000	313000	358000	302000	1.05555	0.508736	-0.975011	0.293657	0.53216
mws1333	Negative	341.12	342.096	C12H22O11	[M-H]-	C05402	Melibiose	Organic oxygen compounds	Organooxygen compounds	Carbohydrates and carbohydrate conjugates	585-99-9	461000	473000	374000	558000	589000	676000	365000	478000	361000	0.977533	1.51412	0.598479	0.84142	0.0749872
mws1499	Negative	149.05	150.044	C5H10O5	[M-H]-	-	D-(-)-Arabinose	Organic oxygen compounds	Organooxygen compounds	Carbohydrates and carbohydrate conjugates	10323-20-3	148000	142000	130000	317000	306000	284000	17200	13800	14600	1.08134	19.8904	4.314	0.00331	2.48017
mws1589	Negative	503.2	504.14	C18H32O16	[M-H]-	C00713	Panose	Organic oxygen compounds	Organooxygen compounds	Carbohydrates and carbohydrate conjugates	33401-87-5	23900	27600	24500	51300	47600	53800	14200	18100	14100	1.07601	3.29095	1.7185	0.02843	1.54622
mws2523	Negative	421.1	422.06	C12H23O14P	[M-H]-	C00689	Trehalose 6-phosphate	Organic oxygen compounds	Organooxygen compounds	Carbohydrates and carbohydrate conjugates	4484-88-2	91300	93400	93500	93900	97600	85800	98700	106000	99500	0.861159	0.911571	-0.133573	0.999223	0.000337578
mws2608	Positive	222.1	221.077	C8H15NO6	[M+H]+	-	N-Acetyl-D-galactosamine	Organic oxygen compounds	Organooxygen compounds	Carbohydrates and carbohydrate conjugates	1811-31-0	3050000	2660000	2750000	1890000	1740000	1760000	1620000	1850000	1670000	0.771516	1.04864	0.0685169	0.999999	4.34295e-07
mws4170	Negative	179.06	180.053	C6H12O6	[M-H]-	-	D-Glucose	Organic oxygen compounds	Organooxygen compounds	Carbohydrates and carbohydrate conjugates	14431-43-7	8810000	9160000	9560000	22300000	20400000	20900000	7930000	8840000	8160000	1.07958	2.55114	1.35114	0.011922	1.92365
mws5038	Negative	341.11	342.096	C12H22O11	[M-H]-	-	Isomaltulose	Organic oxygen compounds	Organooxygen compounds	Carbohydrates and carbohydrate conjugates	13718-94-0	772000	935000	826000	1010000	1030000	925000	543000	775000	684000	1.00327	1.48102	0.56659	0.770456	0.113252
pme0519	Negative	341	342.096	C12H22O11	[M-H]-	-	D-(+)-Sucrose	Organic oxygen compounds	Organooxygen compounds	Carbohydrates and carbohydrate conjugates	57-50-1	1610000	1510000	1440000	1860000	1670000	1790000	1220000	1310000	1140000	1.05658	1.44959	0.535646	0.289113	0.538932
pme0534	Negative	195.16	196.047	C6H12O7	[M-H]-	C00257	Gluconic acid	Organic oxygen compounds	Organooxygen compounds	Carbohydrates and carbohydrate conjugates	526-95-4	1570000	1590000	1460000	2320000	2320000	2280000	1280000	1250000	1140000	1.0806	1.88556	0.914992	0.00664	2.17783
pme2019	Negative	149	150.044	C5H10O5	[M-H]-	-	DL-Arabinose	Organic oxygen compounds	Organooxygen compounds	Carbohydrates and carbohydrate conjugates	147-81-9	241000	286000	243000	577000	455000	578000	181000	213000	180000	1.05393	2.80488	1.48794	0.22326	0.651189
pme2237	Negative	181.08	182.067	C6H14O6	[M-H]-	C01697	Dulcitol	Organic oxygen compounds	Organooxygen compounds	Carbohydrates and carbohydrate conjugates	608-66-2	28400	31000	35100	65800	63100	55600	16400	19400	16100	1.07459	3.55491	1.82981	0.044937	1.3474
pme3174	Positive	324	323.037	C9H14N3O8P	[M+H]+	C00055	Cytidine 5'-monophosphate(Cytidylic acid)	Organic oxygen compounds	Organooxygen compounds	Carbohydrates and carbohydrate conjugates	63-37-6	81900	69300	88200	31400	21700	26300	57700	31900	78000	0.899262	0.473747	-1.07781	0.999223	0.000337578
pme3705	Negative	193.14	194.033	C6H10O7	[M-H]-	C00191	D-Glucoronic acid	Organic oxygen compounds	Organooxygen compounds	Carbohydrates and carbohydrate conjugates	6556-12-3	1460000	1590000	1490000	3120000	3140000	2660000	500000	524000	455000	1.07569	6.0311	2.59242	0.029335	1.53261
pmn001517	Negative	329.1	330.113	C15H22O8	[M-H]-	-	3,4,5-Trimethoxyphenyl-β-D-Glucopyranoside	Organic oxygen compounds	Organooxygen compounds	Carbohydrates and carbohydrate conjugates	-	15400000	16200000	16500000	4450000	4500000	3650000	26100000	28000000	28900000	1.08075	0.151807	-2.71969	0.004562	2.34084
mws0628	Negative	121.04	122.032	C7H6O2	[M-H]-	C00633	4-Hydroxybenzaldehyde	Organic oxygen compounds	Organooxygen compounds	Carbonyl compounds	123-08-0	4120000	4270000	4270000	2180000	1980000	1970000	7070000	7510000	7890000	1.07932	0.272808	-1.87404	0.009111	2.04043
mws0906	Negative	341	342.113	C16H22O8	[M-H]-	C00761	Coniferin	Organic oxygen compounds	Organooxygen compounds	Phenolic glycosides	531-29-3	34800000	34100000	33000000	16200000	17500000	17900000	45400000	43400000	43800000	1.08209	0.38914	-1.36164	0.001964	2.70686
pmn001564	Negative	505.2	506.154	C25H30O11	[M-H]-	-	Shomaside E	Organic oxygen compounds	Organooxygen compounds	Phenolic glycosides	-	54400	79900	68400	90700	86000	101000	43600	23500	40100	1.05871	2.59049	1.37322	0.286024	0.543598
pmn001672	Negative	547.2	548.146	C23H32O15	[M-H]-	-	β-D-Furanofructosyl-α-D-(3-mustard acyl)glucoside	Organic oxygen compounds	Organooxygen compounds	Phenolic glycosides	-	27600	31300	29200	46600	43500	39400	9	9	9	1.07905	4796.3	12.2277	0.01149	1.93968
pmb0764	Positive	144.1	143.033	C6H9NOS	[M+H]+	C04294	4-Methyl-5-thiazoleethanol	Organoheterocyclic compounds	Azoles	Thiazoles	137-00-8	129000	94300	93800	84800	102000	95900	215000	226000	241000	1.07462	0.414516	-1.2705	0.035859	1.4454
pmp001233	Positive	191.1	190.09	C12H14O2	[M+H]+	C17854	Butylphthalide	Organoheterocyclic compounds	Benzofurans	Benzofuranones	6066-49-5	22800	21000	25300	14200	14400	12400	21500	20300	28200	0.983961	0.585714	-0.771731	0.858373	0.066324
mws5028	Positive	136.04	135.027	C7H5NO2	[M+H]+	-	2-Benzoxazolinone	Organoheterocyclic compounds	Benzoxazoles	Benzoxazolones	59-49-4	112000	92000	105000	145000	165000	153000	79300	86300	98700	1.05492	1.7518	0.808836	0.223977	0.649797
mws0255	Positive	112	111.038	C4H5N3O	[M+H]+	C00380	Cytosine	Organoheterocyclic compounds	Diazines	Pyrimidines and pyrimidine derivatives	71-30-7	9160000	8080000	8360000	10900000	11500000	12800000	8480000	7400000	8070000	1.0389	1.46973	0.55555	0.49233	0.307744
mws0572	Positive	126.1	125.052	C5H7N3O	[M+H]+	C02376	5-Methylcytosine	Organoheterocyclic compounds	Diazines	Pyrimidines and pyrimidine derivatives	554-01-8	2580000	2200000	1940000	4340000	4270000	4310000	1770000	1880000	2150000	1.07893	2.22759	1.15548	0.01149	1.93968
pme0257	Negative	111.03	112.023	C4H4N2O2	[M-H]-	C00106	Uracil	Organoheterocyclic compounds	Diazines	Pyrimidines and pyrimidine derivatives	66-22-8	365000	359000	397000	55000	38000	39100	684000	726000	1140000	1.02914	0.0518039	-4.27079	0.538217	0.269043
pmb1912	Positive	474.2	473.144	C20H23N7O7	[M+H]+	C00234	10-Formyl-THF	Organoheterocyclic compounds	Dithiolanes	Lipoamides	2800-34-2	267000	205000	191000	529000	511000	548000	414000	472000	402000	1.0074	1.23292	0.302078	0.803244	0.0951525
mws0177	Negative	111.02	112.012	C5H4O3	[M-H]-	-	2-Furanoic acid	Organoheterocyclic compounds	Furans	Furoic acid and derivatives	88-14-2	960000	991000	881000	9	9	9	1910000	2350000	2530000	1.0697	3.97644e-06	-17.9401	0.064302	1.19178
mws1060	Negative	267.08	268.068	C10H12N4O5	[M-H]-	-	9-(β-D-Arabinofuranosyl)hypoxanthine	Organoheterocyclic compounds	Imidazopyrimidines	Purines and purine derivatives	7013-16-3	1320000	1420000	1160000	1490000	1570000	1360000	1010000	974000	1100000	1.03322	1.4332	0.519244	0.434536	0.361974
pmb0374	Positive	136.1	135.049	C5H5N5	[M+H]+	-	Aminopurine	Organoheterocyclic compounds	Imidazopyrimidines	Purines and purine derivatives	452-06-2	7970000	6520000	6970000	11000000	10100000	10800000	9390000	9680000	9120000	0.984989	1.13161	0.178373	0.84966	0.0707548
pme0040	Positive	136.1	135.049	C5H5N5	[M+H]+	C00147	Adenine	Organoheterocyclic compounds	Imidazopyrimidines	Purines and purine derivatives	73-24-5	5830000	4910000	5130000	7670000	10800000	5820000	4510000	4870000	5320000	0.797471	1.65238	0.724546	0.999206	0.000344967
pme0183	Positive	152.1	151.043	C5H5N5O	[M+H]+	-	2-Hydroxy-6-aminopurine	Organoheterocyclic compounds	Imidazopyrimidines	Purines and purine derivatives	3373-53-3	642000	606000	587000	636000	660000	535000	584000	505000	537000	0.661455	1.12608	0.171305	0.999993	3.04007e-06
pme0256	Negative	151.03	152.028	C5H4N4O2	[M-H]-	C00385	Xanthine	Organoheterocyclic compounds	Imidazopyrimidines	Purines and purine derivatives	69-89-6	68800	76700	85600	97400	91000	88000	131000	79900	103000	0.566832	0.880535	-0.183547	0.999999	4.34295e-07
pme1109	Positive	152	151.043	C5H5N5O	[M+H]+	C00242	Guanine	Organoheterocyclic compounds	Imidazopyrimidines	Purines and purine derivatives	73-40-5	840000	637000	685000	753000	906000	768000	776000	625000	734000	0.746906	1.13677	0.184938	0.999995	2.17148e-06
mws0102	Negative	160.05	161.042	C9H7NO2	[M-H]-	-	Indole-5-carboxylic acid	Organoheterocyclic compounds	Indoles and derivatives	Indolecarboxylic acids and derivatives	1670-81-1	143000	144000	130000	202000	189000	197000	126000	115000	83900	1.04326	1.80979	0.85582	0.374908	0.426075
mws0103	Positive	146.1	145.047	C9H7NO	[M+H]+	C08493	Indole-3-carboxaldehyde	Organoheterocyclic compounds	Indoles and derivatives	Indolecarboxylic acids and derivatives	487-89-8	421000	329000	393000	440000	488000	476000	292000	284000	307000	1.06957	1.59003	0.669058	0.094673	1.02377
mws1417	Negative	160	161.042	C9H7NO2	[M-H]-	-	Indole-3-carboxylic acid	Organoheterocyclic compounds	Indoles and derivatives	Indolecarboxylic acids and derivatives	771-50-6	198000	202000	196000	279000	259000	276000	182000	156000	121000	1.0356	1.77342	0.826535	0.41978	0.376978
pmb1096	Positive	118	117.053	C8H7N	[M+H]+	C00463	Indole	Organoheterocyclic compounds	Indoles and derivatives	Indoles	120-72-9	69000	50600	55200	133000	139000	136000	45900	54900	52000	1.0808	2.67016	1.41692	0.004608	2.33649
mws0005	Positive	161.1	160.091	C10H12N2	[M+H]+	C00398	Tryptamine	Organoheterocyclic compounds	Indoles and derivatives	Tryptamines and derivatives	61-54-1	330000	312000	273000	380000	412000	404000	603000	627000	636000	1.07577	0.640943	-0.641732	0.026239	1.58105
pme1228	Positive	221.1	220.075	C11H12N2O3	[M+H]+	C00643	5-Hydroxy-L-tryptophan	Organoheterocyclic compounds	Indoles and derivatives	Tryptamines and derivatives	56-69-9	265000	204000	225000	597000	439000	516000	180000	165000	189000	1.04594	2.90637	1.53922	0.293657	0.53216
mws0232	Positive	377	376.12	C17H20N4O6	[M+H]+	C00255	Riboflavin	Organoheterocyclic compounds	Pteridines and derivatives	Alloxazines and isoalloxazines	83-88-5	809000	595000	527000	2450000	2630000	2490000	867000	927000	986000	1.08026	2.72302	1.44521	0.006217	2.20642
mws1383	Positive	243.1	242.071	C12H10N4O2	[M+H]+	C01727	Lumichrome	Organoheterocyclic compounds	Pteridines and derivatives	Alloxazines and isoalloxazines	1086-80-2	23800	20700	24000	29700	25800	33700	14900	17200	14000	1.02615	1.93492	0.952277	0.494207	0.306091
mws0981	Negative	178.03	179.037	C6H5N5O2	[M-H]-	C03975	Isoxanthopterin	Organoheterocyclic compounds	Pteridines and derivatives	Pterins and derivatives	529-69-1	7490	7370	5900	5620	5390	7050	9	9	9	1.06835	668.889	9.38562	0.078812	1.10341
pme1173	Positive	137	136.033	C5H4N4O	[M+H]+	-	Allopurinol	Organoheterocyclic compounds	Pyrazolopyrimidines	Pyrazolo[3,4-d]pyrimidines	315-30-0	46200	40700	41600	76400	75000	86400	38200	56200	41700	1.02157	1.74724	0.805082	0.618778	0.208465
pme0490	Positive	124	123.027	C6H5NO2	[M+H]+	C00253	Nicotinic acid	Organoheterocyclic compounds	Pyridines and derivatives	Pyridinecarboxylic acids and derivative	59-67-6	300000	262000	219000	466000	630000	435000	203000	175000	206000	1.01127	2.62158	1.39043	0.618778	0.208465
mws0133	Positive	123.1	122.043	C6H6N2O	[M+H]+	C00153	Nicotinamide	Organoheterocyclic compounds	Pyridines and derivatives	Pyridinecarboxylic acids and derivatives	98-92-0	35300000	29500000	38200000	31100000	27300000	30100000	49100000	46900000	47100000	1.07217	0.618449	-0.693274	0.045434	1.34262
pme1738	Positive	138.07	137.064	C7H9N2O	[M+H]+	C02918	3-Carbamyl-1-methylpyridinium (1-Methylnicotinamide)	Organoheterocyclic compounds	Pyridines and derivatives	Pyridinecarboxylic acids and derivatives	1005-24-9	190000	161000	169000	62200	68100	55900	221000	232000	199000	1.0772	0.285583	-1.80802	0.033665	1.47282
pme2596	Positive	184.05	183.045	C8H9NO4	[M+H]+	C00847	4-Pyridoxic acid	Organoheterocyclic compounds	Pyridines and derivatives	Pyridinecarboxylic acids and derivatives	82-82-6	103000	72800	81100	80500	74200	80200	183000	157000	213000	1.05278	0.424774	-1.23523	0.393636	0.404905
pme1383	Positive	170.1	169.065	C8H11NO3	[M+H]+	C00314	Pyridoxine	Organoheterocyclic compounds	Pyridines and derivatives	Pyridoxines	65-23-6	3000000	2850000	2470000	2600000	3110000	2750000	3190000	3150000	3030000	0.748592	0.902882	-0.147391	0.999776	9.72929e-05
mws0601	Negative	110.1	111.027	C5H5NO2	[M-H]-	C05942	Pyrrole-2-carboxylic acid	Organoheterocyclic compounds	Pyrroles	Pyrrole carboxylic acids and derivatives	634-97-9	45800	43100	45400	36900	30400	32800	60500	59700	60400	1.07301	0.554264	-0.851356	0.04135	1.38352
pmp001134	Positive	294.16	293.18	C17H27NO3	[M+H]+	-	Nobiline	Organooxygen compounds	Carbonyl compounds	Alkyl-phenylketones	-	64200000	53300000	49800000	40700000	38400000	34600000	66400000	78400000	64100000	1.05987	0.54428	-0.87758	0.376472	0.424267
pme2987	Negative	147.1	148.046	C9H8O2	[M-H]-	C02274	3,4-Dihydrocoumarin	Phenylpropanoids and polyketides	3,4-dihydrocoumarins	3,4-dihydrocoumarins	119-84-6	17000	25600	22100	14200	34600	29300	31900	32500	30400	0.479336	0.82384	-0.279565	0.999999	4.34295e-07
mws1024	Negative	147.1	148.046	C9H8O2	[M-H]-	-	p-Coumaraldehyde	Phenylpropanoids and polyketides	Cinnamaldehydes	Cinnamaldehydes	2538-87-6	15900	18000	20700	29200	29200	26000	9	9	9	1.08074	3125.93	11.6101	0.004943	2.30601
mws1195	Positive	179.1	178.055	C10H10O3	[M+H]+	-	Methyl p-coumarate	Phenylpropanoids and polyketides	Cinnamic acids and derivatives	Cinnamic acids	3943-97-3	335000	243000	330000	318000	116000	148000	230000	247000	248000	0.465745	0.802759	-0.316962	0.999999	4.34295e-07
mws2213	Negative	147.05	148.046	C9H8O2	[M-H]-	C00423	Cinnamic acid	Phenylpropanoids and polyketides	Cinnamic acids and derivatives	Cinnamic acids	140-10-3	68500	66100	67500	59200	63100	62400	78500	84600	83600	1.05949	0.748683	-0.417574	0.160003	0.795872
pmp001245	Positive	280.15	280.138	C15H22NO4+	[M]+	-	Feruloylcholine	Phenylpropanoids and polyketides	Cinnamic acids and derivatives	Coumaric acids and derivatives	85927-25-9	1380000	1080000	1100000	853000	829000	727000	2770000	2640000	2380000	1.07489	0.309243	-1.69319	0.034926	1.45685
pmp001247	Positive	442.2	442.182	C21H32NO9+	[M]+	-	Feruloylcholine glucoside	Phenylpropanoids and polyketides	Cinnamic acids and derivatives	Coumaric acids and derivatives	-	334000	259000	244000	329000	314000	272000	739000	630000	727000	1.06727	0.436546	-1.1958	0.116802	0.93255
mws0014	Negative	193.06	194.049	C10H10O4	[M-H]-	C01494	Ferulic acid	Phenylpropanoids and polyketides	Cinnamic acids and derivatives	Hydroxycinnamic acids and derivatives	1135-24-6	9880000	9760000	9640000	11800000	10200000	11700000	9580000	10100000	8190000	0.90122	1.20919	0.274036	0.993124	0.00299652
mws1200	Negative	177	178.055	C10H10O3	[M-H]-	-	Trans-4-Hydroxycinnamic Acid Methyl Ester	Phenylpropanoids and polyketides	Cinnamic acids and derivatives	Hydroxycinnamic acids and derivatives	19367-38-5	643000	651000	655000	837000	340000	383000	612000	717000	654000	0.553858	0.786687	-0.346139	0.999999	4.34295e-07
mws1212	Positive	209.1	208.064	C11H12O4	[M+H]+	-	Methyl ferulate	Phenylpropanoids and polyketides	Cinnamic acids and derivatives	Hydroxycinnamic acids and derivatives	2309-07-1	89200	82000	97100	100000	72900	84600	55600	76200	63500	0.860932	1.31848	0.39888	0.999277	0.000314108
mws1354	Negative	193.06	194.049	C10H10O4	[M-H]-	-	Trans-ferulic acid	Phenylpropanoids and polyketides	Cinnamic acids and derivatives	Hydroxycinnamic acids and derivatives	537-98-4	9110000	8700000	9410000	10800000	9660000	11500000	10200000	8770000	7600000	0.757011	1.20286	0.266469	0.999752	0.000107718
mws2184	Negative	207.07	208.064	C11H12O4	[M-H]-	-	Ethyl caffeate	Phenylpropanoids and polyketides	Cinnamic acids and derivatives	Hydroxycinnamic acids and derivatives	102-37-4	21200	18900	20300	9	9	9	38700	42300	40500	1.08259	0.000222222	-12.1357	0.001163	2.93442
mws2212	Negative	179.04	180.035	C9H8O4	[M-H]-	C01197	Caffeic acid	Phenylpropanoids and polyketides	Cinnamic acids and derivatives	Hydroxycinnamic acids and derivatives	331-39-5	25800000	27100000	25700000	16300000	14700000	17800000	43300000	43800000	43400000	1.08131	0.373946	-1.4191	0.003079	2.51159
mws4085	Negative	223.07	224.058	C11H12O5	[M-H]-	C00482	Sinapic acid	Phenylpropanoids and polyketides	Cinnamic acids and derivatives	Hydroxycinnamic acids and derivatives	530-59-6	1280000	1280000	1290000	1000000	1040000	1190000	1810000	1930000	1550000	1.0273	0.610586	-0.711734	0.554792	0.25587
pmb2620	Negative	207.1	208.064	C11H12O4	[M-H]-	-	3,4-Dimethoxycinnamic acid	Phenylpropanoids and polyketides	Cinnamic acids and derivatives	Hydroxycinnamic acids and derivatives	14737-89-4	12800	10600	11100	9	9	9	30600	28800	28000	1.08214	0.000308924	-11.6605	0.00129	2.88941
pmb2940	Negative	385.1	386.102	C17H22O10	[M-H]-	-	1-O-β-D-Glucopyranosyl sinapate	Phenylpropanoids and polyketides	Cinnamic acids and derivatives	Hydroxycinnamic acids and derivatives	78185-48-5	3340000	3410000	3300000	1360000	1530000	1610000	7170000	7120000	6470000	1.07989	0.216763	-2.20581	0.008074	2.09291
pmb3072	Negative	481.1	482.12	C22H26O12	[M-H]-	-	3-O-p-coumaroyl shikimic acid O-hexoside	Phenylpropanoids and polyketides	Cinnamic acids and derivatives	Hydroxycinnamic acids and derivatives	-	50500	46600	41700	44800	40000	40600	83800	65700	66100	1.00413	0.581633	-0.78182	0.666098	0.176462
pme1439	Positive	165.05	164.041	C9H8O3	[M+H]+	C00811	p-Coumaric acid	Phenylpropanoids and polyketides	Cinnamic acids and derivatives	Hydroxycinnamic acids and derivatives	501-98-4	813000	580000	648000	457000	446000	394000	1060000	1130000	1330000	1.05897	0.368466	-1.4404	0.177236	0.751448
pme3443	Negative	207.1	208.064	C11H12O4	[M-H]-	-	Sinapinaldehyde	Phenylpropanoids and polyketides	Cinnamic acids and derivatives	Hydroxycinnamic acids and derivatives	4206-58-0	65200	55900	63300	93900	105000	105000	26700	29900	31700	1.07752	3.44168	1.78311	0.017894	1.74729
pmp000460	Positive	284.1	283.108	C17H17NO3	[M+H]+	-	N-cis-Paprazine	Phenylpropanoids and polyketides	Cinnamic acids and derivatives	Hydroxycinnamic acids and derivatives	-	3950000	3450000	3760000	879000	1260000	1120000	4720000	5230000	4930000	1.07918	0.219019	-2.19087	0.011073	1.95573
pmp001200	Positive	314.1	313.117	C18H19NO4	[M+H]+	-	Methoxy-N-Caffeoyltyramine	Phenylpropanoids and polyketides	Cinnamic acids and derivatives	Hydroxycinnamic acids and derivatives	-	18700000	15000000	16400000	3790000	4530000	4460000	20000000	21900000	22000000	1.08018	0.2	-2.32193	0.006342	2.19777
pmp001252	Positive	284.13	283.108	C17H17NO3	[M+H]+	-	N-p-Coumaroyltyramine	Phenylpropanoids and polyketides	Cinnamic acids and derivatives	Hydroxycinnamic acids and derivatives	36417-86-4	153000	132000	142000	33900	43500	48000	180000	184000	182000	1.08169	0.22967	-2.12236	0.002293	2.6396
pmp001255	Positive	314.14	313.131	C18H19NO4	[M+H]+	C02717	N-Trans-feruloyltyramine	Phenylpropanoids and polyketides	Cinnamic acids and derivatives	Hydroxycinnamic acids and derivatives	66648-43-9	115000	108000	123000	39800	42300	47700	139000	162000	186000	1.05698	0.26653	-1.90763	0.191015	0.718933
pmp001256	Positive	314.14	313.131	C18H19NO4	[M+H]+	-	N-Cis-feruloyltyramine	Phenylpropanoids and polyketides	Cinnamic acids and derivatives	Hydroxycinnamic acids and derivatives	80510-09-4	726000	639000	710000	154000	181000	176000	864000	950000	911000	1.08131	0.187523	-2.41486	0.003891	2.40994
pmp001266	Positive	280.26	279.235	C18H33NO	[M+H]+	-	Crucigasterin E	Phenylpropanoids and polyketides	Cinnamic acids and derivatives	Hydroxycinnamic acids and derivatives	-	476000	476000	445000	389000	515000	251000	511000	573000	542000	0.782636	0.710332	-0.493434	0.999611	0.000168973
mws1015	Negative	339.1	340.065	C15H16O9	[M-H]-	C09264	Esculin (6,7-Dihydroxy Coumarin-6-glucoside)	Phenylpropanoids and polyketides	Coumarins and derivatives	Coumarin glycosides	531-75-9	471000	463000	434000	784000	755000	688000	200000	200000	220000	1.07746	3.59194	1.84476	0.017044	1.76843
mws5039	Positive	341.09	340.065	C15H16O9	[M+H]+	-	Esculin Hydrate	Phenylpropanoids and polyketides	Coumarins and derivatives	Coumarin glycosides	66778-17-4	98100	87000	70200	346000	349000	313000	70400	67800	70100	1.07976	4.83917	2.27476	0.007844	2.10546
mws1013	Negative	177	178.021	C9H6O4	[M-H]-	C09263	Esculetin	Phenylpropanoids and polyketides	Coumarins and derivatives	Coumarins and derivatives	305-01-1	1760000	1410000	2040000	1120000	1000000	1100000	3600000	3080000	3430000	1.07619	0.318497	-1.65065	0.036635	1.4361
mws4173	Positive	207.07	206.049	C11H10O4	[M+H]+	-	5,7-Dimethoxycoumarin	Phenylpropanoids and polyketides	Coumarins and derivatives	Coumarins and derivatives	487-06-9	67500	59700	63900	95100	95200	119000	13500	6450	16500	1.06852	8.4856	3.08502	0.10045	0.99805
pme3140	Negative	175	176.041	C10H8O3	[M-H]-	-	6-Hydroxy-4-methylcoumarin	Phenylpropanoids and polyketides	Coumarins and derivatives	Coumarins and derivatives	2373-31-1	21100	22700	22100	9	9	9	41400	49500	34800	1.07044	0.000214797	-12.1847	0.13003	0.885956
pmp001223	Positive	339.1	338.101	C20H18O5	[M+H]+	-	Psoralenol	Phenylpropanoids and polyketides	Coumarins and derivatives	Furanocoumarins	70522-30-4	323000	295000	370000	466000	462000	446000	9	9	9	1.08333	50888.9	15.6351	8.8e-05	4.05552
mws1077	Positive	355.1	354.079	C16H18O9	[M+H]+	C01527	Scopolin	Phenylpropanoids and polyketides	Coumarins and derivatives	Hydroxycoumarins	531-44-2	283000	222000	241000	2000000	1800000	2050000	9	9	9	1.08034	216667	17.7251	0.005561	2.25485
mws0914	Negative	271	272.058	C15H12O5	[M-H]-	C09826	Pinobanksin	Phenylpropanoids and polyketides	Flavonoids	Dihyroflavonols	548-82-3	1020000	1080000	1050000	1300000	1290000	1480000	925000	744000	557000	1.0064	1.82839	0.870575	0.642356	0.192224
pme3475	Positive	273.07	272.058	C15H12O5	[M+H]+	C09614	Butin	Phenylpropanoids and polyketides	Flavonoids	Flavanone	492-14-8	795000	611000	759000	781000	785000	907000	468000	426000	314000	1.04018	2.04719	1.03364	0.35456	0.45031
mws0044	Negative	303.06	304.047	C15H12O7	[M-H]-	C01617	Taxifolin	Phenylpropanoids and polyketides	Flavonoids	Flavanonols	480-18-2	651000	710000	723000	755000	777000	888000	635000	518000	463000	0.97647	1.49752	0.58258	0.812079	0.0904017
mws0064	Negative	287.06	288.053	C15H12O6	[M-H]-	C05631	Eriodictyol	Phenylpropanoids and polyketides	Flavonoids	Flavans	552-58-9	339000	354000	340000	483000	530000	588000	68700	105000	60800	1.07226	6.82729	2.77131	0.044937	1.3474
mws1094	Negative	287.06	288.053	C15H12O6	[M-H]-	C00974	Dihydrokaempferol	Phenylpropanoids and polyketides	Flavonoids	Flavans	480-20-6	79000	74700	70400	114000	132000	111000	17200	21000	19000	1.07429	6.24126	2.64184	0.033665	1.47282
mws1422	Positive	275.1	274.073	C15H14O5	[M+H]+	C12128	(-)-Epiafzelechin	Phenylpropanoids and polyketides	Flavonoids	Flavans	24808-04-6	18400	14500	16800	46100	37600	55800	9	9	9	1.05718	5166.67	12.335	0.179986	0.744761
mws2221	Negative	441.08	442.073	C22H18O10	[M-H]-	-	Catechin gallate	Phenylpropanoids and polyketides	Flavonoids	Flavans	130405-40-2	8460	5660	7080	9	9	9	21100	15200	16000	1.06164	0.000516252	-10.9196	0.149766	0.824587
pmb0628	Positive	613.1	612.14	C27H32O16	[M+H]+	-	Eriodictiol C-hexosyl-O-hexoside	Phenylpropanoids and polyketides	Flavonoids	Flavans	-	214000	158000	161000	1260000	1400000	1250000	9	9	9	1.08073	144815	17.1438	0.004587	2.33847
pmb3023	Negative	449.1	450.096	C21H22O11	[M-H]-	-	Eriodictyol C-hexoside	Phenylpropanoids and polyketides	Flavonoids	Flavans	-	3290000	3810000	3400000	5420000	5140000	4750000	1130000	1230000	1080000	1.07914	4.45058	2.15399	0.012997	1.88616
pme0376	Negative	271.07	272.058	C15H12O5	[M-H]-	C00509	Naringenin	Phenylpropanoids and polyketides	Flavonoids	Flavans	480-41-1	1290000	1300000	1220000	1610000	1440000	1710000	1080000	1010000	700000	1.00209	1.70609	0.770696	0.696842	0.156866
mws1326	Negative	301.04	302.033	C15H10O7	[M-H]-	-	Herbacetin	Phenylpropanoids and polyketides	Flavonoids	Flavones	527-95-7	49500	47000	54300	73100	75800	65900	9	9	9	1.08013	7955.56	12.9577	0.006673	2.17568
pme0088	Negative	285	286.038	C15H10O6	[M-H]-	C01514	Luteolin	Phenylpropanoids and polyketides	Flavonoids	Flavones	491-70-3	18500	19400	16200	29800	29600	29000	5860	3890	4020	1.08212	6.41975	2.68252	0.001469	2.83298
GQ512001	Negative	771.13	772.17	C33H40O21	[M-H]-	-	Quercetin-O-rutinoside-hexose	Phenylpropanoids and polyketides	Flavonoids	Flavonoid glycosides	-	2130000	1950000	2240000	519000	547000	609000	3850000	3690000	3810000	1.08329	0.147577	-2.76046	0.000233	3.63264
GQ512002	Negative	623.1	624.14	C28H32O16	[M-H]-	-	Isorhamnetin-3-O-rutinoside	Phenylpropanoids and polyketides	Flavonoids	Flavonoid glycosides	604-80-8	6870000	7250000	7460000	974000	969000	1280000	13500000	12900000	12200000	1.08132	0.0834974	-3.58212	0.002979	2.52593
GQ512005	Positive	595.16	594.132	C27H30O15	[M+H]+	-	Kaempferol-3-O-glucoside-7-O-rhamnoside	Phenylpropanoids and polyketides	Flavonoids	Flavonoid glycosides	-	1710000	1360000	1370000	4210000	4670000	4730000	689000	712000	700000	1.07997	6.47787	2.69552	0.007624	2.11782
GQ512006	Positive	611.16	610.126	C27H30O16	[M+H]+	-	Quercetin-3-O-glucoside-7-O-rhamnoside	Phenylpropanoids and polyketides	Flavonoids	Flavonoid glycosides	-	1970000	1560000	1430000	3920000	4220000	4320000	1510000	1600000	1660000	1.07873	2.61216	1.38524	0.012628	1.89867
Li512111	Negative	519.11	520.1	C24H24O13	[M-H]-	-	Isorhamnetin acetyl hexoside	Phenylpropanoids and polyketides	Flavonoids	Flavonoid glycosides	-	9660000	7560000	11800000	241000	239000	274000	17300000	17700000	16400000	1.08289	0.0146693	-6.09106	0.000731	3.13608
Li512112	Negative	563.1	564.088	C25H24O15	[M-H]-	-	Isorhamnetin hexose-malonate	Phenylpropanoids and polyketides	Flavonoids	Flavonoid glycosides	-	1600000	1650000	1570000	74800	82100	76500	2860000	2730000	2580000	1.08168	0.0285679	-5.12946	0.002243	2.64917
Li512117	Positive	611.16	610.126	C27H30O16	[M+H]+	-	Quercetin 3-O-rhanosylgalactoside	Phenylpropanoids and polyketides	Flavonoids	Flavonoid glycosides	-	1990000	1470000	1490000	4080000	4200000	4560000	1550000	1660000	1730000	1.07682	2.59919	1.37806	0.021277	1.67209
mws0045	Positive	449.1	448.082	C21H20O11	[M+H]+	-	Quercitrin	Phenylpropanoids and polyketides	Flavonoids	Flavonoid glycosides	522-12-3	485000	383000	381000	257000	283000	330000	484000	488000	481000	1.05929	0.598761	-0.739947	0.169252	0.771466
mws0047	Positive	579.17	578.137	C27H30O14	[M+H]+	-	Rhoifolin (Apigenin 7-neohesperidoside)	Phenylpropanoids and polyketides	Flavonoids	Flavonoid glycosides	17306-46-6	428000	334000	339000	1090000	1230000	1170000	16100	14600	18700	1.08111	70.6478	6.14257	0.003859	2.41353
mws0048	Negative	431.11	432.088	C21H20O10	[M-H]-	C01460	Vitexin	Phenylpropanoids and polyketides	Flavonoids	Flavonoid glycosides	3681-93-4	3850000	3590000	3710000	650000	799000	845000	12300000	10600000	9780000	1.07208	0.0701958	-3.83247	0.045434	1.34262
mws0059	Negative	609.1	610.126	C27H30O16	[M-H]-	-	Rutin (Quercetin 3-rutinoside)	Phenylpropanoids and polyketides	Flavonoids	Flavonoid glycosides	153-18-4	33600000	31900000	32800000	23500000	20900000	19600000	61100000	61100000	68900000	1.07489	0.334903	-1.57818	0.034401	1.46343
mws0061	Negative	463.1	464.076	C21H20O12	[M-H]-	-	Hyperin (Quercetin 3-galactoside)	Phenylpropanoids and polyketides	Flavonoids	Flavonoid glycosides	482-36-0	7720000	7240000	6690000	8780000	8970000	9840000	1750000	1530000	1390000	1.07952	5.90792	2.56265	0.008807	2.05517
mws0072	Positive	433.11	432.088	C21H20O10	[M+H]+	-	Apigenin 5-O-glucoside	Phenylpropanoids and polyketides	Flavonoids	Flavonoid glycosides	28757-27-9	111000	83900	85500	64400	62700	80400	181000	136000	152000	1.03991	0.442431	-1.17648	0.450419	0.346383
mws0089	Negative	447.09	448.082	C21H20O11	[M-H]-	-	Kaempferol 7-O-glucosdie	Phenylpropanoids and polyketides	Flavonoids	Flavonoid glycosides	16290-07-6	15400000	21000000	18000000	22400000	24000000	22900000	1070000	1020000	873000	1.0827	23.3885	4.54772	0.000588	3.23062
mws0091	Negative	463.09	464.076	C21H20O12	[M-H]-	-	Isoquercitrin	Phenylpropanoids and polyketides	Flavonoids	Flavonoid glycosides	482-35-9	7900000	9240000	7650000	11600000	11900000	11100000	1880000	1420000	1450000	1.08204	7.28421	2.86477	0.001561	2.8066
mws0169	Positive	595	630.107	C27H31ClO15	[M-Cl]+	-	Cyanidin 3-rutinoside(Keracyanin chloride)	Phenylpropanoids and polyketides	Flavonoids	Flavonoid glycosides	18719-76-1	126000	99600	93600	9	9	9	375000	398000	383000	1.08322	2.33564e-05	-15.3858	0.000259	3.5867
mws0856	Negative	463	464.076	C21H20O12	[M-H]-	-	Spiraeoside (Quercetin 4'-glucoside)	Phenylpropanoids and polyketides	Flavonoids	Flavonoid glycosides	20229-56-5	47000000	49800000	47300000	59700000	56300000	65700000	11000000	10700000	10600000	1.07721	5.62539	2.49195	0.017842	1.74856
mws0913	Negative	447	448.082	C21H20O11	[M-H]-	C12626	Trifolin (Kaempferol 3-O-beta-D-galactoside)	Phenylpropanoids and polyketides	Flavonoids	Flavonoid glycosides	23627-87-4	17800000	17900000	16600000	28300000	32200000	31700000	795000	701000	687000	1.08032	42.2355	5.40038	0.006455	2.1901
mws1048	Positive	449.1	448.082	C21H20O11	[M+H]+	C08647	Cyanidin 3-O-galactoside	Phenylpropanoids and polyketides	Flavonoids	Flavonoid glycosides	27661-36-5	402000	315000	285000	1020000	918000	1150000	741000	780000	794000	0.956506	1.33391	0.415661	0.861914	0.0645361
mws1073	Positive	595.2	594.132	C27H30O15	[M+H]+	-	Apigenin 6,8-C-diglucoside	Phenylpropanoids and polyketides	Flavonoids	Flavonoid glycosides	23666-13-9	13900000	11200000	10600000	11400000	13100000	12300000	17600000	18900000	19600000	1.05504	0.655971	-0.608295	0.207565	0.682846
mws1292	Positive	565.2	564.123	C26H28O14	[M+H]+	-	Isoschaftoside (Apigenin-6-arabinoside-8-glucoside)	Phenylpropanoids and polyketides	Flavonoids	Flavonoid glycosides	52012-29-0	11200000	9460000	8290000	13600000	15200000	13000000	11200000	13600000	13300000	0.600129	1.09711	0.133712	0.999999	4.34295e-07
mws1299	Positive	449.1	448.082	C21H20O11	[M+H]+	C10114	Orientin (Luteolin 8-glucoside)	Phenylpropanoids and polyketides	Flavonoids	Flavonoid glycosides	28608-75-5	267000	221000	214000	208000	228000	277000	317000	321000	305000	0.952201	0.756098	-0.403356	0.875649	0.0576699
mws1329	Negative	463.09	464.076	C21H20O12	[M-H]-	-	Gossypitrin (Gossypetin-7-glucoside)	Phenylpropanoids and polyketides	Flavonoids	Flavonoid glycosides	491-50-9	14000000	15200000	15100000	18200000	20900000	20900000	3170000	2970000	2840000	1.07799	6.68151	2.74018	0.015655	1.80535
mws1434	Negative	431.11	432.088	C21H20O10	[M-H]-	C01714	Isovitexin	Phenylpropanoids and polyketides	Flavonoids	Flavonoid glycosides	29702-25-8	4010000	3910000	3790000	706000	713000	853000	12500000	11300000	10200000	1.07523	0.0668235	-3.9035	0.02843	1.54622
mws1660	Positive	565.15	564.123	C26H28O14	[M+H]+	-	Schaftoside (6-beta-D-Glucopyranosyl-8-beta-D-ribopyranosylapigenin)	Phenylpropanoids and polyketides	Flavonoids	Flavonoid glycosides	51938-32-0	23300	17300	19000	39200	30900	40000	22000	20400	23400	1.004	1.67325	0.742655	0.666098	0.176462
mws2186	Positive	435.08	434.068	C20H18O11	[M+H]+	-	Avicularin (Quercetin 3-a-L-arabofuranoside)	Phenylpropanoids and polyketides	Flavonoids	Flavonoid glycosides	572-30-5	776000	609000	651000	2090000	2040000	2360000	330000	334000	360000	1.07749	6.33789	2.664	0.017342	1.7609
mws2209	Negative	447.1	448.082	C21H20O11	[M-H]-	-	Astragalin (Kaempferol 3-O-glucoside)	Phenylpropanoids and polyketides	Flavonoids	Flavonoid glycosides	480-10-4	25000000	24200000	24700000	37900000	42300000	37300000	1120000	1080000	897000	1.08002	37.9399	5.24565	0.006721	2.17257
mws2210	Positive	463.12	498.072	C22H23ClO11	[M-Cl]+	-	Peonidin 3-O-glucoside chloride	Phenylpropanoids and polyketides	Flavonoids	Flavonoid glycosides	6906-39-4	537000	423000	401000	9	9	9	1210000	1240000	1220000	1.08361	7.35695e-06	-17.0525	8e-06	5.09691
mws4183	Negative	433.08	434.068	C20H18O11	[M-H]-	-	Quercetin-3-O-α-L-arabinopyranoside(guaijaverin)	Phenylpropanoids and polyketides	Flavonoids	Flavonoid glycosides	22255-13-6	1560000	1540000	1400000	2680000	2870000	2800000	834000	838000	794000	1.08187	3.38605	1.7596	0.001871	2.72793
pmb0550	Positive	449.1	449.089	C21H21O11	[M]+	C08604	Cyanidin 3-O-glucoside(Kuromanin)	Phenylpropanoids and polyketides	Flavonoids	Flavonoid glycosides	7084-24-4	325000	231000	255000	810000	755000	915000	510000	605000	645000	0.964799	1.40909	0.494765	0.84966	0.0707548
pmb0566	Positive	581.2	580.117	C26H28O15	[M+H]+	-	Luteolin O-hexosyl-O-pentoside	Phenylpropanoids and polyketides	Flavonoids	Flavonoid glycosides	-	64600	46800	50000	9	9	9	57300	71700	88400	1.05286	0.000124195	-12.9751	0.23167	0.63513
pmb0588	Positive	611.1	610.126	C27H30O16	[M+H]+	-	Luteolin 3',7-di-O-glucoside	Phenylpropanoids and polyketides	Flavonoids	Flavonoid glycosides	52187-80-1	301000	238000	237000	1870000	1910000	1720000	75400	79900	54800	1.08148	26.178	4.71028	0.002994	2.52375
pmb0608	Positive	549.1	548.094	C25H24O14	[M+H]+	-	Chrysoeriol O-malonylhexoside	Phenylpropanoids and polyketides	Flavonoids	Flavonoid glycosides	-	433000	348000	391000	1340000	843000	906000	99100	97900	84500	1.03181	10.9734	3.45593	0.468012	0.329743
pmb0618	Positive	627.1	626.155	C28H34O16	[M+H]+	-	8-C-Hexosyl-hesperetin O-hexoside	Phenylpropanoids and polyketides	Flavonoids	Flavonoid glycosides	-	3710000	3130000	2540000	23600000	21600000	24200000	1310000	1290000	1040000	1.08085	19.0659	4.25293	0.004112	2.38595
pmb0631	Positive	581.1	580.117	C26H28O15	[M+H]+	-	C-Hexosyl-luteolin C-pentoside	Phenylpropanoids and polyketides	Flavonoids	Flavonoid glycosides	-	69700	52300	62700	9	9	9	125000	130000	125000	1.08346	7.10526e-05	-13.7808	8.4e-05	4.07572
pmb0639	Positive	757.2	756.175	C33H40O20	[M+H]+	-	8-C-Hexosyl-apigenin O-hexosyl-O-hexoside	Phenylpropanoids and polyketides	Flavonoids	Flavonoid glycosides	-	62000	52200	47600	242000	239000	202000	81900	63500	66200	1.06692	3.22779	1.69055	0.08809	1.05507
pmb0645	Positive	627.1	626.155	C28H34O16	[M+H]+	-	6-C-Hexosyl-hesperetin O-hexoside	Phenylpropanoids and polyketides	Flavonoids	Flavonoid glycosides	-	22700000	19900000	16700000	76000000	75700000	76000000	115000	112000	117000	1.08368	661.919	9.37051	<0.000001	#VALUE!
pmb0652	Positive	565.1	564.123	C26H28O14	[M+H]+	-	C-Hexosyl-apigenin O-pentoside	Phenylpropanoids and polyketides	Flavonoids	Flavonoid glycosides	-	295000	223000	218000	5640000	5630000	7100000	9	9	9	1.0707	680370	19.376	0.060043	1.22154
pmb0653	Positive	595.1	594.132	C27H30O15	[M+H]+	-	Di-C,C-hexosyl-apigenin	Phenylpropanoids and polyketides	Flavonoids	Flavonoid glycosides	-	806000	636000	562000	167000	154000	198000	933000	1040000	763000	1.06591	0.189693	-2.39826	0.169288	0.771374
pmb0665	Positive	611.2	610.126	C27H30O16	[M+H]+	-	Luteolin 8-C-hexosyl-O-hexoside	Phenylpropanoids and polyketides	Flavonoids	Flavonoid glycosides	-	2130000	1560000	1660000	4260000	4600000	4720000	1680000	1720000	1760000	1.0788	2.63178	1.39604	0.012593	1.89987
pmb0676	Positive	801	800.181	C38H40O19	[M+H]+	-	8-C-Hexosyl-chrysoeriol O-feruloylhexoside	Phenylpropanoids and polyketides	Flavonoids	Flavonoid glycosides	-	6810	6510	5920	9	9	9	26300	27800	36200	1.06471	0.000299003	-11.7076	0.133629	0.874099
pmb0678	Positive	771.2	770.172	C37H38O18	[M+H]+	-	8-C-Hexosyl-apigenin O-feruloylhexoside	Phenylpropanoids and polyketides	Flavonoids	Flavonoid glycosides	-	45900	40000	44300	9	9	9	233000	136000	175000	1.04336	4.96324e-05	-14.2984	0.40362	0.394027
pmb0680	Positive	741.2	740.163	C36H36O17	[M+H]+	-	C-Hexosyl-apigenin O-p-coumaroylhexoside	Phenylpropanoids and polyketides	Flavonoids	Flavonoid glycosides	-	148000	108000	121000	9	9	9	292000	242000	308000	1.07736	3.20665e-05	-14.9286	0.040492	1.39263
pmb0681	Positive	403.1	402.079	C20H18O9	[M+H]+	-	Apigenin 8-C-pentoside	Phenylpropanoids and polyketides	Flavonoids	Flavonoid glycosides	-	95000	85900	82700	9	9	9	164000	135000	112000	1.05859	6.56934e-05	-13.8939	0.166733	0.777978
pmb0684	Positive	655.2	654.132	C32H30O15	[M+H]+	-	C-Hexosyl-luteolin O-sinapic acid	Phenylpropanoids and polyketides	Flavonoids	Flavonoid glycosides	-	35100	27500	27400	9	9	9	46200	28000	36600	1.05084	0.000243682	-12.0027	0.328702	0.483198
pmb0706	Positive	713.1	712.118	C30H32O20	[M+H]+	-	Quercetin 5-O-malonylhexosyl-hexoside	Phenylpropanoids and polyketides	Flavonoids	Flavonoid glycosides	-	984000	783000	735000	92300	87000	95600	2270000	2290000	2110000	1.08247	0.0412144	-4.60071	0.001356	2.86774
pmb0709	Positive	713.1	712.118	C30H32O20	[M+H]+	-	Quercetin 7-O-malonylhexosyl-hexoside	Phenylpropanoids and polyketides	Flavonoids	Flavonoid glycosides	-	3800000	2940000	2940000	18100000	18000000	18100000	827000	731000	704000	1.08366	23.9611	4.58262	<0.000001	#VALUE!
pmb0713	Positive	655.2	654.149	C29H34O17	[M+H]+	-	Tricin 7-O-hexosyl-O-hexoside	Phenylpropanoids and polyketides	Flavonoids	Flavonoid glycosides	-	27500	19300	21300	9	9	9	32200	29900	37000	1.07784	0.000272452	-11.8417	0.028813	1.54041
pmb0720	Positive	579.1	578.103	C26H26O15	[M+H]+	-	Tricin O-malonylhexoside	Phenylpropanoids and polyketides	Flavonoids	Flavonoid glycosides	-	973000	747000	918000	115000	105000	122000	1260000	1390000	1320000	1.08207	0.0861461	-3.53707	0.002449	2.61101
pmb0736	Positive	493.1	492.105	C23H24O12	[M+H]+	-	Tricin 7-O-hexoside	Phenylpropanoids and polyketides	Flavonoids	Flavonoid glycosides	-	351000	237000	263000	15200	20300	22500	392000	415000	423000	1.08242	0.0471545	-4.40646	0.000958	3.01863
pmb0738	Positive	699.2	698.155	C34H34O16	[M+H]+	-	Tricin O-sinapoylhexoside	Phenylpropanoids and polyketides	Flavonoids	Flavonoid glycosides	-	48100	50600	50400	9	9	9	86000	90300	74500	1.07884	0.000107656	-13.1813	0.019104	1.71888
pmb2999	Negative	461.1	462.096	C22H22O11	[M-H]-	-	Chrysoeriol 5-O-hexoside	Phenylpropanoids and polyketides	Flavonoids	Flavonoid glycosides	-	963000	1160000	896000	1920000	1810000	1820000	215000	186000	158000	1.08261	9.92844	3.31157	0.000798	3.098
pmb3013	Negative	519.1	520.1	C24H24O13	[M-H]-	-	Isorhamnetin O-acetyl-hexoside	Phenylpropanoids and polyketides	Flavonoids	Flavonoid glycosides	-	3870000	3960000	3990000	136000	167000	200000	8420000	7050000	6240000	1.06646	0.023169	-5.43166	0.089244	1.04942
pmb3024	Negative	447.1	448.082	C21H20O11	[M-H]-	-	Luteolin C-hexoside	Phenylpropanoids and polyketides	Flavonoids	Flavonoid glycosides	-	264000	285000	300000	29300	35700	31900	728000	650000	625000	1.07849	0.0483774	-4.36952	0.011922	1.92365
pmb3026	Negative	505.1	506.085	C23H22O13	[M-H]-	-	Quercetin O-acetylhexoside	Phenylpropanoids and polyketides	Flavonoids	Flavonoid glycosides	-	5580000	6070000	5230000	502000	413000	521000	11100000	9320000	9710000	1.07742	0.0476601	-4.39107	0.019264	1.71525
pmb3041	Negative	521.1	522.08	C23H22O14	[M-H]-	-	Tricin O-saccharic acid	Phenylpropanoids and polyketides	Flavonoids	Flavonoid glycosides	-	242000	220000	224000	233000	222000	175000	338000	317000	317000	1.02867	0.648148	-0.625604	0.46929	0.328559
pme0321	Negative	431.11	432.088	C21H20O10	[M-H]-	-	Kaempferol 7-O-rhamnoside	Phenylpropanoids and polyketides	Flavonoids	Flavonoid glycosides	20196-89-8	40200	41600	44800	56500	51300	51300	24700	22200	16600	1.06817	2.50551	1.32511	0.09855	1.00634
pme0369	Negative	593.16	594.132	C27H30O15	[M-H]-	-	Kaempferol 3-O-rutinoside(Nicotiflorin)	Phenylpropanoids and polyketides	Flavonoids	Flavonoid glycosides	17650-84-9	1640000	1920000	1770000	2610000	2840000	3080000	879000	1160000	1070000	1.06723	2.74365	1.4561	0.083451	1.07857
pme1598	Negative	463.13	464.111	C22H24O11	[M-H]-	-	Hesperetin 5-O-glucoside	Phenylpropanoids and polyketides	Flavonoids	Flavonoid glycosides	69651-80-5	17200000	17900000	14500000	23200000	21700000	26100000	3300000	3460000	3160000	1.07506	7.15726	2.83941	0.029146	1.53542
pme1665	Negative	593.16	594.132	C27H30O15	[M-H]-	C08064	Isovitexin 7-O-glucoside(Saponarin)	Phenylpropanoids and polyketides	Flavonoids	Flavonoid glycosides	20310-89-8	199000	265000	223000	62000	60900	67700	330000	353000	364000	1.08096	0.182044	-2.45764	0.004034	2.39426
pme3211	Negative	463	464.076	C21H20O12	[M-H]-	C05623	Quercetin 3-O-glucoside(Isotrifoliin)	Phenylpropanoids and polyketides	Flavonoids	Flavonoid glycosides	21637-25-2	52000000	49700000	50900000	58200000	65900000	62200000	10700000	10500000	10200000	1.0798	5.93312	2.56879	0.007717	2.11255
pme3227	Positive	579	578.137	C27H30O14	[M+H]+	C12628	Vitexin 2''-O-β-L-rhamnoside	Phenylpropanoids and polyketides	Flavonoids	Flavonoid glycosides	64820-99-1	393000	244000	227000	103000	127000	289000	376000	369000	396000	0.956012	0.454864	-1.13649	0.899756	0.0458752
pmn001405	Negative	447.1	448.082	C21H20O11	[M-H]-	C03951	Luteolin-7-O-glucoside	Phenylpropanoids and polyketides	Flavonoids	Flavonoid glycosides	5373-11-5	4050000	3480000	4440000	7020000	7690000	6700000	128000	130000	144000	1.07997	53.2587	5.73495	0.00689	2.16178
pmn001583	Negative	609.1	610.126	C27H30O16	[M-H]-	-	Bioquercetin	Phenylpropanoids and polyketides	Flavonoids	Flavonoid glycosides	52525-35-6	46400000	42200000	39000000	29400000	28300000	27400000	71800000	73200000	78500000	1.07944	0.380761	-1.39304	0.009598	2.01782
pmn001641	Negative	475.1	476.076	C22H20O12	[M-H]-	-	Kaempferide 3-O-β-D-glucuronide	Phenylpropanoids and polyketides	Flavonoids	Flavonoid glycosides	-	24300	22300	18400	17200	26100	27500	17300	19600	13800	0.734269	1.39645	0.481764	0.999878	5.29872e-05
pmn001642	Negative	503.1	504.071	C23H20O13	[M-H]-	-	Kaempferol 3-O-β-(2''-O-acetyl-β-D-glucuronide)	Phenylpropanoids and polyketides	Flavonoids	Flavonoid glycosides	-	548000	480000	557000	980000	975000	1080000	200000	197000	200000	1.08002	5.08375	2.34589	0.007163	2.14491
pmn001644	Negative	519.1	520.065	C23H20O14	[M-H]-	-	Quercetin 3-O-β-(2''-O-acetylβ-D-glucuronide)	Phenylpropanoids and polyketides	Flavonoids	Flavonoid glycosides	-	6090000	5360000	5610000	141000	154000	191000	11700000	11100000	8850000	1.07041	0.0153555	-6.02511	0.070203	1.15364
pmn001645	Negative	533.1	534.08	C24H22O14	[M-H]-	-	Isorhamnetin 3-O-β-(2''-O-acetyl-β-D-glucuronide)	Phenylpropanoids and polyketides	Flavonoids	Flavonoid glycosides	-	27300000	28100000	26100000	17700000	18900000	17500000	36900000	35100000	32800000	1.072	0.516221	-0.953938	0.048101	1.31785
pmn001698	Negative	447.1	448.082	C21H20O11	[M-H]-	-	Luteolin-7-O-β-D-glucuronide	Phenylpropanoids and polyketides	Flavonoids	Flavonoid glycosides	-	822000	949000	974000	2420000	2540000	2220000	66700	54300	40100	1.08033	44.5686	5.47796	0.006016	2.22069
pmn001713	Negative	593.17	594.132	C27H30O15	[M-H]-	-	Luteolin-7-O-β-D-rutinoside	Phenylpropanoids and polyketides	Flavonoids	Flavonoid glycosides	-	4660000	5240000	4860000	1050000	1240000	1130000	8770000	7970000	9260000	1.08051	0.131538	-2.92644	0.013095	1.88289
pmp000013	Positive	507.15	506.12	C24H26O12	[M+H]+	-	Eupatilin 3-glucoside	Phenylpropanoids and polyketides	Flavonoids	Flavonoid glycosides	-	27300	22500	24300	9	9	9	39900	39700	44300	1.08144	0.000217918	-12.1639	0.00423	2.37366
pmp000126	Positive	611.2	610.126	C27H30O16	[M+H]+	-	Luteolin-6,8-di-C-glucoside	Phenylpropanoids and polyketides	Flavonoids	Flavonoid glycosides	29428-58-8	1600000	997000	1150000	9	9	9	2500000	2870000	2500000	1.0808	3.43075e-06	-18.153	0.010431	1.98167
pmp000127	Positive	625.2	624.14	C28H32O16	[M+H]+	-	Chysoeriol-6,8-di-C-glucoside	Phenylpropanoids and polyketides	Flavonoids	Flavonoid glycosides	-	2200000	1980000	1860000	9	9	9	3450000	3120000	2980000	1.0795	2.82723e-06	-18.4322	0.008074	2.09291
pmp000236	Positive	565.1	564.123	C26H28O14	[M+H]+	-	Apigenin-6-C-glucose-8-xylcose	Phenylpropanoids and polyketides	Flavonoids	Flavonoid glycosides	-	144000	118000	106000	9	9	9	178000	166000	140000	1.07404	5.57851e-05	-14.1298	0.038079	1.41931
pmp000237	Positive	579.13	578.103	C26H26O15	[M+H]+	-	Apigenin-6-C-2-glucuronylxyloside	Phenylpropanoids and polyketides	Flavonoids	Flavonoid glycosides	-	161000	147000	145000	62500	57700	140000	188000	185000	183000	0.958418	0.467986	-1.09546	0.866694	0.0621342
pmp000241	Positive	625.14	624.106	C27H28O17	[M+H]+	-	Luteolin-6-C-2-glucuronylglucoside	Phenylpropanoids and polyketides	Flavonoids	Flavonoid glycosides	-	615000	496000	425000	18500	17900	20700	891000	884000	780000	1.0803	0.0223483	-5.48369	0.007712	2.11283
pmp000413	Positive	433.11	432.088	C21H20O10	[M+H]+	C10420	Genistein 8-C-glucoside	Phenylpropanoids and polyketides	Flavonoids	Flavonoid glycosides	66026-80-0	2880000	2340000	2410000	1720000	1600000	2130000	3500000	3790000	3700000	1.06337	0.495905	-1.01186	0.119499	0.922636
pmp000581	Positive	475.12	474.096	C23H22O11	[M+H]+	-	Apigenin-7-O-(6'-O-acetyl)-β-D-glucoside	Phenylpropanoids and polyketides	Flavonoids	Flavonoid glycosides	-	13100	13000	14800	48800	41300	29000	9	9	9	1.04371	4411.11	12.1069	0.34742	0.459145
pmp000585	Positive	519.11	518.085	C24H22O13	[M+H]+	-	Apigenin-7-O-(6-O-Malonyl Glucoside)	Phenylpropanoids and polyketides	Flavonoids	Flavonoid glycosides	-	42000	35600	37400	150000	115000	70500	9	9	9	1.00842	12425.9	13.6011	0.666098	0.176462
pmp000593	Positive	595.16	594.132	C27H30O15	[M+H]+	-	Luteolin-7-O-rutinoside	Phenylpropanoids and polyketides	Flavonoids	Flavonoid glycosides	3563-98-2	27800000	22400000	21600000	59400000	58900000	60600000	10400000	11500000	12000000	1.08322	5.27729	2.3998	0.000116	3.93554
pmp000595	Positive	611.16	610.126	C27H30O16	[M+H]+	-	Luteolin-7,3'-Di-O-β-D-Glucoside	Phenylpropanoids and polyketides	Flavonoids	Flavonoid glycosides	257-724-7	2900000	2400000	2350000	15700000	17100000	15900000	195000	176000	195000	1.08211	86.0424	6.42698	0.001454	2.83744
pmp000596	Positive	627.15	626.12	C27H30O17	[M+H]+	-	Quercetin 3,7-bis-O-β-D-glucoside	Phenylpropanoids and polyketides	Flavonoids	Flavonoid glycosides	-	10400000	8460000	7280000	47000000	45400000	48800000	3220000	3560000	2960000	1.08254	14.4969	3.85767	0.00073	3.13668
pmp000700	Positive	449.1	448.082	C21H20O11	[M+H]+	C01821	Isoorientin (Luteolin-6-C-glucoside)	Phenylpropanoids and polyketides	Flavonoids	Flavonoid glycosides	4261-42-1	207000	175000	162000	159000	184000	150000	247000	271000	233000	1.03708	0.656458	-0.607225	0.505827	0.295998
pmp001079	Positive	595.16	594.132	C27H30O15	[M+H]+	C17557	Lonicerin (Luteolin-7-O-rhamnoside)	Phenylpropanoids and polyketides	Flavonoids	Flavonoid glycosides	20633-84-5	1780000	1470000	1390000	4430000	4830000	4730000	664000	757000	787000	1.08156	6.33605	2.66358	0.002647	2.57725
pmp001106	Positive	595.17	594.132	C27H30O15	[M+H]+	-	Vitexin-2-O-D-glucopyranoside	Phenylpropanoids and polyketides	Flavonoids	Flavonoid glycosides	-	1920000	1460000	1440000	1700000	1920000	1560000	2520000	2480000	2560000	1.04622	0.685185	-0.545434	0.291502	0.535358
pmp001110	Positive	535.14	534.114	C25H26O13	[M+H]+	-	Apigenin-6-C-β-D-xyloside-8-C-β-Darabinoside	Phenylpropanoids and polyketides	Flavonoids	Flavonoid glycosides	-	129000	101000	92000	9	9	9	116000	144000	189000	1.04467	6.01336e-05	-14.0215	0.328157	0.483918
pmp001111	Positive	579.17	578.137	C27H30O14	[M+H]+	C10196	Violanthin (apigenin 6,8-di-C-glucoside)	Phenylpropanoids and polyketides	Flavonoids	Flavonoid glycosides	40581-17-7	5440000	4110000	3890000	9	9	9	5820000	5390000	5190000	1.08115	1.64634e-06	-19.2123	0.003312	2.47991
pmp001310	Positive	627.2	626.12	C27H30O17	[M+H]+	-	6-Hydroxykaempferol-3,6-O-Diglucoside	Phenylpropanoids and polyketides	Flavonoids	Flavonoid glycosides	-	815000	700000	678000	3480000	3170000	3410000	9	9	9	1.08199	372593	18.5072	0.0016	2.79588
pmp001311	Positive	627.2	626.12	C27H30O17	[M+H]+	-	6-Hydroxykaempferol-7,6-O-Diglucoside	Phenylpropanoids and polyketides	Flavonoids	Flavonoid glycosides	-	17300000	13400000	12600000	60000000	57700000	63600000	4960000	4590000	4490000	1.08163	12.9131	3.69076	0.002324	2.63376
pmp001312	Positive	789.2	788.164	C33H40O22	[M+H]+	-	6-Hydroxykaempferol-3,7,6-O-triglycoside	Phenylpropanoids and polyketides	Flavonoids	Flavonoid glycosides	-	3690000	3130000	2920000	13700000	12700000	13700000	63300	66500	61200	1.08231	209.948	7.71389	0.001059	2.9751
pmp001314	Positive	773.2	772.17	C33H40O21	[M+H]+	-	6-Hydroxykaempferol-3-O-rutin-6-O-glucoside	Phenylpropanoids and polyketides	Flavonoids	Flavonoid glycosides	-	433000	334000	323000	1700000	1840000	1710000	9	9	9	1.08227	194444	17.569	0.001179	2.92849
mws1068	Negative	285.05	286.038	C15H10O6	[M-H]-	C05903	Kaempferol	Phenylpropanoids and polyketides	Flavonoids	Flavonols	520-18-3	978000	1020000	1030000	1210000	1530000	1370000	20900	13600	13400	1.0741	85.8038	6.42297	0.036066	1.4429
pme2954	Positive	303.04	302.033	C15H10O7	[M+H]+	C00389	Quercetin	Phenylpropanoids and polyketides	Flavonoids	Flavonols	117-39-5	1110000	829000	1030000	1440000	1670000	1720000	9	9	9	1.07797	178889	17.4487	0.015993	1.79607
mws0055	Positive	373.12	372.105	C20H20O7	[M+H]+	C10190	Tangeretin	Phenylpropanoids and polyketides	Flavonoids	O-methylated flavonoids	481-53-8	13300	12000	12500	5810	6200	6230	16000	14700	32100	0.918798	0.290446	-1.78366	0.988227	0.00514328
mws0058	Negative	299.06	300.053	C16H12O6	[M-H]-	-	Diosmetin (Luteolin 4'-methyl ether)	Phenylpropanoids and polyketides	Flavonoids	O-methylated flavonoids	520-34-3	123000	126000	119000	90800	96700	97700	237000	167000	164000	0.970381	0.502113	-0.993917	0.843179	0.0740802
mws0066	Negative	315.06	316.047	C16H12O7	[M-H]-	C10084	Isorhamnetin	Phenylpropanoids and polyketides	Flavonoids	O-methylated flavonoids	480-19-3	378000	412000	422000	417000	574000	556000	90900	64500	57600	1.0585	7.26291	2.86055	0.182311	0.739187
mws0988	Negative	315	316.047	C16H12O7	[M-H]-	C10176	Rhamnetin(7-O-Methxyl Quercetin)	Phenylpropanoids and polyketides	Flavonoids	O-methylated flavonoids	90-19-7	17500	15000	16800	25900	30600	32900	9	9	9	1.07424	3311.11	11.6931	0.037425	1.42684
mws2627	Positive	317.07	316.047	C16H12O7	[M+H]+	-	Tamarixetin	Phenylpropanoids and polyketides	Flavonoids	O-methylated flavonoids	603-61-2	792000	598000	748000	1040000	1370000	1350000	52300	40400	45500	1.06832	27.2069	4.7659	0.084949	1.07084
pmb3894	Negative	329.1	330.061	C17H14O7	[M-H]-	C01265	Di-O-methylquercetin	Phenylpropanoids and polyketides	Flavonoids	O-methylated flavonoids	2068-02-2	14800000	16700000	15900000	19400000	18800000	18200000	13300000	12900000	12800000	1.07507	1.44615	0.532221	0.031785	1.49778
pmp000001	Positive	301.07	300.053	C16H12O6	[M+H]+	C10058	Hispidulin	Phenylpropanoids and polyketides	Flavonoids	O-methylated flavonoids	1447-88-7	157000	118000	155000	160000	188000	187000	104000	73200	66800	1.03977	2.19262	1.13266	0.380218	0.419967
pmp000002	Positive	315.08	314.067	C17H14O6	[M+H]+	-	Ladanein	Phenylpropanoids and polyketides	Flavonoids	O-methylated flavonoids	10176-71-3	67400	55500	61300	41000	174000	55700	39500	17200	24000	0.657176	3.3544	1.74605	0.999995	2.17148e-06
pmp000003	Positive	317.06	316.047	C16H12O7	[M+H]+	-	Nepetin	Phenylpropanoids and polyketides	Flavonoids	O-methylated flavonoids	520-11-6	32500	31900	37700	11800	16400	18900	42400	34400	39200	1.05822	0.406034	-1.30033	0.293657	0.53216
pmp000004	Positive	331.08	330.061	C17H14O7	[M+H]+	-	Jaceosidin	Phenylpropanoids and polyketides	Flavonoids	O-methylated flavonoids	18085-97-7	331000	281000	320000	17800	19200	20200	490000	433000	462000	1.08136	0.0412996	-4.59773	0.004606	2.33668
pmp001161	Positive	389.1	388.099	C20H20O8	[M+H]+	-	5-Hydroxyauranetin	Phenylpropanoids and polyketides	Flavonoids	O-methylated flavonoids	50439-46-8	19900	17100	19300	38400	45400	43500	4510	3620	4580	1.07779	10.0157	3.3242	0.017886	1.74749
pmp000194	Positive	519.11	518.085	C24H22O13	[M+H]+	-	Malonyglygenistin	Phenylpropanoids and polyketides	Isoflavonoids	Isoflavonoid O-glycosides	-	751000	623000	725000	2880000	2080000	1400000	24000	23300	24700	1.00974	88.3333	6.46489	0.666098	0.176462
pmp000550	Positive	447.12	446.102	C22H22O10	[M+H]+	-	Calycosin-7-glucoside	Phenylpropanoids and polyketides	Isoflavonoids	Isoflavonoid O-glycosides	20633-67-4	151000	127000	108000	949000	1000000	1280000	40500	43600	45100	1.0639	24.9923	4.64341	0.123635	0.907859
pmn001369	Negative	697.23	698.207	C32H42O17	[M-H]-	-	1-Hydroxypineolin Diglucoside	Phenylpropanoids and polyketides	Lignans	Lignan glycosides	-	38300	29700	32000	64700	70100	76800	9	9	9	1.07875	7837.04	12.9361	0.012492	1.90337
pmn001378	Negative	519.16	520.168	C26H32O11	[M-H]-	-	Terpineol monoglucoside	Phenylpropanoids and polyketides	Lignans	Lignan glycosides	-	73700	49600	71000	44200	49000	53400	98900	97700	74200	1.0108	0.541359	-0.885343	0.666098	0.176462
Qingke_Rfmb056-der14-3	Negative	591.21	592.186	C29H36O13	[M-H]-	-	(+)-Medioresinol-ace Glu	Phenylpropanoids and polyketides	Lignans	Lignan glycosides	-	122000	103000	99600	9	9	9	229000	226000	195000	1.07908	4.15385e-05	-14.5552	0.01288	1.89008
Qingke_Rfmb257-der14-2	Negative	561.2	562.177	C28H34O12	[M-H]-	-	Pinoresinol-acetylglucose	Phenylpropanoids and polyketides	Lignans	Lignan glycosides	-	77300	70800	58900	25800	28200	33300	107000	113000	95500	1.07419	0.276704	-1.85359	0.045434	1.34262
mws0097	Negative	357.14	358.125	C20H22O6	[M-H]-	-	Pinoresinol	Phenylpropanoids and polyketides	Lignans	Lignans	487-36-5	59400	63300	65100	66800	71100	65000	51400	85000	58500	0.637173	1.04105	0.0580348	0.999999	4.34295e-07
pmn001494	Negative	417.2	418.142	C22H26O8	[M-H]-	C10889	(+)-Syringaresinol	Phenylpropanoids and polyketides	Lignans	Lignans	21453-69-0	23000	27100	27400	26500	29300	26200	31200	34300	35000	0.971186	0.81592	-0.2935	0.827202	0.0823884
pmp001216	Positive	541.2	540.209	C30H36O9	[M+H]+	-	Euryalin B	Phenylpropanoids and polyketides	Lignans	Lignans	-	41800	37900	35100	59200	62600	58200	25700	24700	24200	1.08028	2.41287	1.27075	0.005972	2.22388
Qingke_Rfmb257-der01-3	Negative	519.19	520.168	C26H32O11	[M-H]-	-	Pinoresinol-Hexose	Phenylpropanoids and polyketides	Lignans	Lignans	-	85200	51400	68500	42500	61400	53500	106000	102000	89000	1.03146	0.529966	-0.916027	0.434536	0.361974
Qingke_Rfmb262-der01-3	Negative	579.21	580.186	C28H36O13	[M-H]-	-	Syringaresinol-Hex	Phenylpropanoids and polyketides	Lignans	Lignans	-	162000	160000	153000	152000	193000	160000	243000	245000	200000	0.929522	0.734012	-0.446125	0.949932	0.0223075
Qingke_Rfmb262-der14-1	Negative	621.21	622.195	C30H38O14	[M-H]-	-	Syringaresinol-aceGlu	Phenylpropanoids and polyketides	Lignans	Lignans	-	376000	356000	359000	228000	249000	190000	470000	427000	439000	1.06416	0.499251	-1.00216	0.112226	0.949907
pme2960	Positive	273.07	272.058	C15H12O5	[M+H]+	C06561	Naringenin chalcone	Phenylpropanoids and polyketides	Linear 1,3-diarylpropanoids	Chalcones and dihydrochalcones	73692-50-9	316000	221000	290000	518000	398000	487000	9	9	9	1.07123	51963	15.6652	0.052667	1.27846
mws0008	Negative	149.07	150.061	C9H10O2	[M-H]-	C05629	Hydrocinnamic acid	Phenylpropanoids and polyketides	Phenylpropanoic acids	Phenylpropanoic acids	501-52-0	33200	38900	41300	57900	51100	42600	30400	25800	19000	1.00519	2.01596	1.01147	0.702727	0.153213
mws0274	Negative	165	166.055	C9H10O3	[M-H]-	-	Phenyllactate (PLA)	Phenylpropanoids and polyketides	Phenylpropanoic acids	Phenylpropanoic acids	828-01-3	59400	56200	43300	107000	105000	71400	17700	13600	14800	1.04138	6.14751	2.62	0.35456	0.45031
mws0467	Negative	165.06	166.055	C9H10O3	[M-H]-	C01744	3-(4-Hydroxyphenyl)-propionic acid	Phenylpropanoids and polyketides	Phenylpropanoic acids	Phenylpropanoic acids	501-97-3	305000	322000	315000	192000	208000	175000	575000	695000	696000	1.06766	0.292472	-1.77363	0.08626	1.06419
mws0497	Negative	165.06	166.055	C9H10O3	[M-H]-	-	L-(-)-3-Phenyllactic acid	Phenylpropanoids and polyketides	Phenylpropanoic acids	Phenylpropanoic acids	20312-36-1	170000	196000	193000	114000	111000	66200	415000	415000	501000	1.06652	0.218783	-2.19243	0.102536	0.989124
Huasheng_mad1387	Negative	603.23	604.203	C34H36O10	[M-H]-	-	Trans-arachidin-caffeoyl-rham	Phenylpropanoids and polyketides	Stilbene	Stilbene	-	356000	383000	342000	35600	43700	36400	1410000	1400000	1390000	1.08363	0.0275476	-5.18193	1e-06	6
pmn001394	Negative	405.1	406.108	C20H22O9	[M-H]-	-	2,3,5,4'-Tetrahydroxy-stilbene-2-O-D-glucopyranoside	Phenylpropanoids and polyketides	Stilbene	Stilbene	-	1610000	1570000	1590000	2510000	2850000	2450000	114000	85900	89900	1.07839	26.9496	4.75219	0.012596	1.89977
pmn001399	Negative	405.1	406.108	C20H22O9	[M-H]-	-	2,4,6,4'-Tetrahydroxy-stilbene-2-O-D-glucopyranoside	Phenylpropanoids and polyketides	Stilbene	Stilbene	-	1660000	1620000	1720000	2450000	2770000	2530000	115000	103000	72700	1.08044	26.6598	4.73659	0.005481	2.26114
pmn001518	Negative	331.1	332.059	C13H16O10	[M-H]-	-	1-O-Galloyl-β-D-glucose	Phenylpropanoids and polyketides	Tannins	Tannins	-	65100	58100	59900	79500	91600	68200	44000	33400	49200	1.00117	1.89021	0.918543	0.707045	0.150553
note：the peak area 9 indicated which was not detected																						2	1	0.05	1.30103
																						0.5	-1

## Sheet: sheet 2
Classification of metabolites
Class I	Class II	Class Ⅲ	No. of metabolites in DOF	No. of metabolites in DDF
Alkaloids and derivatives	Indoles and derivatives	Tryptamines and derivatives	2	1
Alkaloids and derivatives	Morphinans	Morphinans	2	2
Alkaloids and derivatives	Sesquiterpene alkaloids	Sesquiterpene alkaloids	2	2
Alkaloids and derivatives	UN	UN	9	9
Benzenoids	Benzene and substituted derivatives	Benzene and substituted derivatives	2	2
Benzenoids	Benzene and substituted derivatives	Benzoic acids and derivatives	19	19
Benzenoids	Benzene and substituted derivatives	Benzyl alcohols		1
Benzenoids	Benzene and substituted derivatives	Methoxybenzenes		1
Benzenoids	Benzene and substituted derivatives	Phenethylamines	2	2
Benzenoids	Benzene and substituted derivatives	Phenylpyruvic acid derivatives	1	1
Benzenoids	Phenanthrenes and derivatives	Phenanthrols		1
Benzenoids	Phenols	1-hydroxy-2-unsubstituted benzenoids	1	1
Benzenoids	Phenols	Benzenediols	1	1
Benzenoids	Phenols	Cresols	1	1
Benzenoids	Phenols	Methoxyphenols	2	2
Benzenoids	Phenols	Tyrosols and derivatives	1	1
Homogeneous non-metal compounds	Other non-metal organides	Other non-metal oxides	1	1
Lipids and lipid-like molecules	Fatty Acyls	Fatty acids and conjugates	31	31
Lipids and lipid-like molecules	Fatty Acyls	Fatty acyl glycosides	1	1
Lipids and lipid-like molecules	Fatty Acyls	Fatty amides	1	1
Lipids and lipid-like molecules	Fatty Acyls	Lineolic acids and derivatives	14	16
Lipids and lipid-like molecules	Fatty Acyls	Octadecanoids	5	5
Lipids and lipid-like molecules	Glycerolipids	Monoradylglycerols	1	1
Lipids and lipid-like molecules	Glycerophospholipids	Glycerophosphocholines	22	21
Lipids and lipid-like molecules	Prenol lipids	Terpene glycosides		1
Lipids and lipid-like molecules	Prenol lipids	Triterpene saponins	1	1
Lipids and lipid-like molecules	Prenol lipids	Triterpenoids	1
Lipids and lipid-like molecules	Sphingolipids	Sphingoid bases	3	3
Nucleosides, nucleotides, and analogues	5'-deoxyribonucleosides	5'-deoxy-5'-thionucleosides	1	1
Nucleosides, nucleotides, and analogues	Imidazopyrimidines	Purines and purine derivatives	1	1
Nucleosides, nucleotides, and analogues	Nucleoside and nucleotide analogues	UN	1	1
Nucleosides, nucleotides, and analogues	Purine nucleosides	Cyclic purine nucleotides	2	2
Nucleosides, nucleotides, and analogues	Purine nucleosides	Purine 2'-deoxyribonucleosides	2	2
Nucleosides, nucleotides, and analogues	Purine nucleosides	Purine deoxyribonucleotides	1	1
Nucleosides, nucleotides, and analogues	Purine nucleosides	Purine nucleosides	7	7
Nucleosides, nucleotides, and analogues	Purines and purine derivatives	Purines and purine derivatives	1	1
Nucleosides, nucleotides, and analogues	Pyrimidine nucleosides	Pyrimidine 2'-deoxyribonucleosides	2	2
Nucleosides, nucleotides, and analogues	Pyrimidine nucleosides	Pyrimidine nucleosides	3	3
Nucleosides, nucleotides, and analogues	Pyrimidine nucleosides	Pyrimidine nucleotide sugars	1	1
Nucleosides, nucleotides, and analogues	Pyrimidine nucleotides	Pyrimidine ribonucleotides	2	2
Organic acids and derivatives	Carboximidic acids and derivatives	Carboximidic acids	2	2
Organic acids and derivatives	Carboxylic acids and derivatives	Amino acids, peptides, and analogues	59	59
Organic acids and derivatives	Carboxylic acids and derivatives	Tricarboxylic acids and derivatives	1	1
Organic acids and derivatives	Dicarboxylic acids and derivatives	Dicarboxylic acids and derivatives	1	1
Organic acids and derivatives	Hydroxy acids and derivatives	Alpha hydroxy acids and derivatives	1	1
Organic acids and derivatives	Hydroxy acids and derivatives	Beta hydroxy acids and derivatives	2	1
Organic acids and derivatives	Keto acids and derivatives	Keto acids and derivatives	1	1
Organic acids and derivatives	Keto acids and derivatives	Short-chain keto acids and derivatives	1	1
Organic acids and derivatives	Organic phosphoric acids and derivatives	Phosphate esters	2	2
Organic acids and derivatives	Organoheterocyclic compounds	Azoles	1	1
Organic nitrogen compounds	Organonitrogen compounds	Amines	6	7
Organic nitrogen compounds	Organonitrogen compounds	Quaternary ammonium salts	2	1
Organic oxygen compounds	Organooxygen compounds	Alcohols and polyols	5	6
Organic oxygen compounds	Organooxygen compounds	Carbohydrates and carbohydrate conjugates	25	27
Organic oxygen compounds	Organooxygen compounds	Carbonyl compounds	1	1
Organic oxygen compounds	Organooxygen compounds	Phenolic glycosides	2	3
Organoheterocyclic compounds	Azoles	Thiazoles	1	1
Organoheterocyclic compounds	Benzofurans	Benzofuranones	1	1
Organoheterocyclic compounds	Benzoxazoles	Benzoxazolones	1	1
Organoheterocyclic compounds	Diazines	Pyrimidines and pyrimidine derivatives	3	3
Organoheterocyclic compounds	Dithiolanes	Lipoamides	1	1
Organoheterocyclic compounds	Furans	Furoic acid and derivatives	1
Organoheterocyclic compounds	Imidazopyrimidines	Purines and purine derivatives	6	6
Organoheterocyclic compounds	Indoles and derivatives	Indolecarboxylic acids and derivatives	3	3
Organoheterocyclic compounds	Indoles and derivatives	Indoles	1	1
Organoheterocyclic compounds	Indoles and derivatives	Tryptamines and derivatives	2	2
Organoheterocyclic compounds	Pteridines and derivatives	Alloxazines and isoalloxazines	2	2
Organoheterocyclic compounds	Pteridines and derivatives	Pterins and derivatives		1
Organoheterocyclic compounds	Pyrazolopyrimidines	Pyrazolo[3,4-d]pyrimidines	1	1
Organoheterocyclic compounds	Pyridines and derivatives	Pyridinecarboxylic acids and derivatives	4	4
Organoheterocyclic compounds	Pyridines and derivatives	Pyridoxines	1	1
Organoheterocyclic compounds	Pyrroles	Pyrrole carboxylic acids and derivatives	1	1
Organooxygen compounds	Carbonyl compounds	Alkyl-phenylketones	1	1
Phenylpropanoids and polyketides	3,4-dihydrocoumarins	3,4-dihydrocoumarins	1	1
Phenylpropanoids and polyketides	Cinnamaldehydes	Cinnamaldehydes		1
Phenylpropanoids and polyketides	Cinnamic acids and derivatives	Cinnamic acids	2	2
Phenylpropanoids and polyketides	Cinnamic acids and derivatives	Coumaric acids and derivatives	2	2
Phenylpropanoids and polyketides	Cinnamic acids and derivatives	Hydroxycinnamic acids and derivatives	18	16
Phenylpropanoids and polyketides	Coumarins and derivatives	Coumarin glycosides	2	2
Phenylpropanoids and polyketides	Coumarins and derivatives	Coumarins and derivatives	3	2
Phenylpropanoids and polyketides	Coumarins and derivatives	Furanocoumarins	1	1
Phenylpropanoids and polyketides	Coumarins and derivatives	Hydroxycoumarins		1
Phenylpropanoids and polyketides	Flavonoids	Dihyroflavonols	1	1
Phenylpropanoids and polyketides	Flavonoids	Flavanone	1	1
Phenylpropanoids and polyketides	Flavonoids	Flavanonols	1	1
Phenylpropanoids and polyketides	Flavonoids	Flavans	5	6
Phenylpropanoids and polyketides	Flavonoids	Flavones	1	2
Phenylpropanoids and polyketides	Flavonoids	Flavonoid glycosides	86	74
Phenylpropanoids and polyketides	Flavonoids	Flavonols	1	2
Phenylpropanoids and polyketides	Flavonoids	O-methylated flavonoids	9	11
Phenylpropanoids and polyketides	Isoflavonoids	Isoflavonoid O-glycosides	2	2
Phenylpropanoids and polyketides	Lignans	Lignan glycosides	3	3
Phenylpropanoids and polyketides	Lignans	Lignans	5	6
Phenylpropanoids and polyketides	Linear 1,3-diarylpropanoids	Chalcones and dihydrochalcones	1	1
Phenylpropanoids and polyketides	Phenylpropanoic acids	Phenylpropanoic acids	4	4
Phenylpropanoids and polyketides	Stilbene	Stilbene	3	3
Phenylpropanoids and polyketides	Tannins	Tannins	1	1
			445	444

## Sheet: sheet 3
Amino acids, peptides, and anal
Index	Ion mode	Q1 (Da)	Molecular Weight (Da)	Formula	Ionization model	KEGG ID	Compounds	Class I	Class II	Class Ⅲ	CAS	mix01	mix02	mix03	DDF1	DDF2	DDF3	DOF1	DOF2	DOF3	M2.VIP[1+1+0]	FC (DDF/DOF)	log2 (FC)	Adjusted P Value	-log10 (P)
mws0191	Positive	118.1	117.07	C5H11NO2	[M+H]+	C00719	Betaine	Organic acids and derivatives	Carboxylic acids and derivatives	Amino acids, peptides, and analogues	107-43-7	1670000	1730000	1930000	1010000	955000	863000	2280000	2890000	2330000	1.06433	0.377067	-1.40711	0.252994	0.59689
mws0193	Positive	190.1	189.099	C7H15N3O3	[M+H]+	C02427	L-Homocitrulline	Organic acids and derivatives	Carboxylic acids and derivatives	Amino acids, peptides, and analogues	1190-49-4	135000	114000	104000	70900	70100	92600	67600	64700	82100	0.593316	1.08955	0.123735	0.999999	4.34295e-07
mws0219	Negative	132	133.03	C4H7NO4	[M-H]-	C00049	L-Aspartic Acid	Organic acids and derivatives	Carboxylic acids and derivatives	Amino acids, peptides, and analogues	56-84-8	338000	353000	352000	445000	405000	397000	336000	365000	348000	0.992965	1.18875	0.249447	0.852008	0.0695563
mws0227	Positive	132.1	131.085	C6H13NO2	[M+H]+	C00123	L-Leucine	Organic acids and derivatives	Carboxylic acids and derivatives	Amino acids, peptides, and analogues	61-90-5	2020000	1750000	1600000	3610000	4270000	3240000	1120000	1220000	1270000	1.05311	3.08033	1.62309	0.221655	0.654322
mws0250	Positive	182.1	181.065	C9H11NO3	[M+H]+	C00082	L-(-)-Tyrosine	Organic acids and derivatives	Carboxylic acids and derivatives	Amino acids, peptides, and analogues	60-18-4	13800000	11800000	10500000	28200000	36900000	28000000	6440000	6250000	7530000	1.05332	4.60435	2.203	0.221655	0.654322
mws0256	Positive	118.1	117.07	C5H11NO2	[M+H]+	C00183	L-Valine	Organic acids and derivatives	Carboxylic acids and derivatives	Amino acids, peptides, and analogues	72-18-4	7660000	7180000	7200000	6700000	6400000	5810000	5860000	5890000	6460000	0.367146	1.03844	0.0544184	0.999999	4.34295e-07
mws0258	Positive	132	131.085	C6H13NO2	[M+H]+	C00407	L-Isoleucine	Organic acids and derivatives	Carboxylic acids and derivatives	Amino acids, peptides, and analogues	73-32-5	2060000	1730000	1570000	3330000	4050000	3110000	1080000	1180000	1180000	1.05308	3.04942	1.60853	0.221655	0.654322
mws0260	Positive	175	174.1	C6H14N4O2	[M+H]+	C00062	L-(+)-Arginine	Organic acids and derivatives	Carboxylic acids and derivatives	Amino acids, peptides, and analogues	74-79-3	2750000	2000000	2260000	1310000	1300000	2170000	1260000	913000	1170000	0.745451	1.42985	0.515867	0.999991	3.90867e-06
mws0263	Negative	128.03	129.036	C5H7NO3	[M-H]-	-	L-Pyroglutamic Acid	Organic acids and derivatives	Carboxylic acids and derivatives	Amino acids, peptides, and analogues	98-79-3	14700	12900	17700	17500	7330	13700	19200	18100	21400	0.794677	0.656388	-0.607378	0.999223	0.000337578
mws0282	Negative	203	204.08	C11H12N2O2	[M-H]-	C00078	L-Tryptophan	Organic acids and derivatives	Carboxylic acids and derivatives	Amino acids, peptides, and analogues	73-22-3	20100000	20200000	19500000	30900000	30700000	30600000	11900000	12900000	12000000	1.08328	2.50543	1.32506	0.000281	3.55129
mws0345	Negative	128.07	129.07	C6H11NO2	[M-H]-	-	Pipecolinic acid	Organic acids and derivatives	Carboxylic acids and derivatives	Amino acids, peptides, and analogues	535-75-1	17500	18200	20800	14600	15000	15400	18400	20700	21400	1.01922	0.743802	-0.42701	0.538217	0.269043
mws0567	Positive	146.09	145.076	C5H11N3O2	[M+H]+	C01035	4-Guanidinobutyric acid	Organic acids and derivatives	Carboxylic acids and derivatives	Amino acids, peptides, and analogues	463-00-3	964000	1030000	1000000	852000	844000	983000	861000	736000	852000	0.773659	1.09392	0.129502	0.999999	4.34295e-07
mws0629	Positive	281.3	280.092	C13H16N2O5	[M+H]+	-	Asp-phe	Organic acids and derivatives	Carboxylic acids and derivatives	Amino acids, peptides, and analogues	13433-09-5	544000	459000	474000	736000	754000	661000	555000	588000	570000	1.01099	1.25569	0.328482	0.666098	0.176462
mws0636	Positive	313.4	312.132	C18H20N2O3	[M+H]+	-	Phe-Phe	Organic acids and derivatives	Carboxylic acids and derivatives	Amino acids, peptides, and analogues	2577-40-4	337000	289000	273000	330000	338000	324000	312000	341000	364000	0.292377	0.975418	-0.0359077	0.999999	4.34295e-07
mws0736	Positive	189.1	188.103	C8H16N2O3	[M+H]+	C02155	N-Glycyl-L-leucine	Organic acids and derivatives	Carboxylic acids and derivatives	Amino acids, peptides, and analogues	869-19-2	3540000	2680000	3220000	6040000	5460000	5740000	4420000	5080000	4190000	1.01068	1.25931	0.332637	0.859422	0.0657935
mws0813	Negative	128	129.036	C5H7NO3	[M-H]-	C01879	5-Oxoproline	Organic acids and derivatives	Carboxylic acids and derivatives	Amino acids, peptides, and analogues	149-87-1	6350	10000	9070	6280	6040	8220	20100	19000	19500	1.07701	0.350512	-1.51246	0.023623	1.62666
mws0890	Negative	104.03	105.036	C3H7NO3	[M-H]-	-	D-Serine	Organic acids and derivatives	Carboxylic acids and derivatives	Amino acids, peptides, and analogues	312-84-5	6530	8370	6450	16100	15600	12800	5020	5780	4290	1.06243	2.94897	1.56021	0.181387	0.741394
mws1038	Negative	277.13	278.112	C11H22N2O4S	[M-H]-	C00831	(R)-Pantetheine	Organic acids and derivatives	Carboxylic acids and derivatives	Amino acids, peptides, and analogues	496-65-1	49200	48300	47400	74000	79300	79600	22400	22100	20500	1.08122	3.58308	1.8412	0.003368	2.47263
mws1050	Positive	148.05	147.045	C5H9NO4	[M+H]+	C00979	O-Acetylserine	Organic acids and derivatives	Carboxylic acids and derivatives	Amino acids, peptides, and analogues	5147-00-2	443000	389000	360000	614000	640000	724000	136000	133000	166000	1.07523	4.54713	2.18496	0.035214	1.45328
mws1346	Positive	162.07	161.059	C6H11NO4	[M+H]+	-	DL-2-Aminoadipic acid	Organic acids and derivatives	Carboxylic acids and derivatives	Amino acids, peptides, and analogues	542-32-5	222000	177000	187000	177000	189000	94900	146000	137000	213000	0.236293	0.929234	-0.105886	0.999999	4.34295e-07
mws1375	Positive	304.15	303.125	C12H21N3O6	[M+H]+	-	Nicotianamine	Organic acids and derivatives	Carboxylic acids and derivatives	Amino acids, peptides, and analogues	34441-14-0	317000	297000	268000	194000	177000	127000	62200	75900	73700	1.00366	2.35127	1.23344	0.698383	0.155906
mws1587	Positive	132.1	131.085	C6H13NO2	[M+H]+	-	α-Aminocaproic acid	Organic acids and derivatives	Carboxylic acids and derivatives	Amino acids, peptides, and analogues	327-57-1	2090000	1810000	1620000	3630000	4300000	3320000	1180000	1260000	1310000	1.05542	3	1.58496	0.195743	0.708314
mws1706	Positive	148.1	147.045	C5H9NO4	[M+H]+	-	Glutamic acid	Organic acids and derivatives	Carboxylic acids and derivatives	Amino acids, peptides, and analogues	617-65-2	271000	278000	511000	349000	263000	216000	230000	146000	265000	0.590452	1.29173	0.369306	0.999999	4.34295e-07
mws1712	Positive	166.19	165.07	C9H11NO2	[M+H]+	C02265	D-(+)-Phenylalanine	Organic acids and derivatives	Carboxylic acids and derivatives	Amino acids, peptides, and analogues	673-06-3	1400000	1080000	1160000	2380000	2370000	2150000	1100000	1160000	1130000	1.07538	2.0354	1.02531	0.032647	1.48616
mws4134	Negative	611.15	612.121	C20H32N6O12S2	[M-H]-	-	Oxidized Glutathione	Organic acids and derivatives	Carboxylic acids and derivatives	Amino acids, peptides, and analogues	121-24-4	19000	18400	22700	40300	25700	47600	21800	18000	15800	0.891895	2.04317	1.03081	0.974367	0.0112774
mws4176	Positive	237.12	236.103	C12H16N2O3	[M+H]+	-	DL-Alanyl-DL-phenylalanine	Organic acids and derivatives	Carboxylic acids and derivatives	Amino acids, peptides, and analogues	1999-45-7	4800000	3830000	3660000	7050000	6910000	5970000	6730000	6770000	6340000	0.426795	1.00454	0.00652968	0.999999	4.34295e-07
mws5035	Positive	279.17	278.147	C15H22N2O3	[M+H]+	-	Leucylphenylalanine	Organic acids and derivatives	Carboxylic acids and derivatives	Amino acids, peptides, and analogues	56217-82-4	4410000	3340000	3470000	6120000	5650000	5540000	4910000	5290000	5270000	0.911758	1.11894	0.162133	0.979121	0.00916363
mws5041	Positive	189.12	188.103	C8H16N2O3	[M+H]+	-	Glycylisoleucine	Organic acids and derivatives	Carboxylic acids and derivatives	Amino acids, peptides, and analogues	19461-38-2	2890000	2230000	2330000	4990000	4530000	4220000	3620000	4040000	3490000	0.977481	1.23229	0.301338	0.956591	0.0192737
mws5042	Positive	223.11	222.089	C11H14N2O3	[M+H]+	-	Glycylphenylalanine	Organic acids and derivatives	Carboxylic acids and derivatives	Amino acids, peptides, and analogues	721-66-4	2980000	2340000	2200000	5900000	6150000	5460000	3910000	4130000	3630000	1.05723	1.50043	0.585375	0.247471	0.606476
pmb2591	Negative	245	246.089	C13H14N2O3	[M-H]-	C03137	Acetyltryptophan	Organic acids and derivatives	Carboxylic acids and derivatives	Amino acids, peptides, and analogues	2280-01-5	1110000	1310000	1230000	316000	366000	365000	2710000	3370000	2570000	1.0714	0.12104	-3.04644	0.116233	0.934671
pme0006	Positive	116.1	115.056	C5H9NO2	[M+H]+	C00148	L-Proline	Organic acids and derivatives	Carboxylic acids and derivatives	Amino acids, peptides, and analogues	147-85-3	14100000	12800000	12300000	8480000	8070000	7850000	14700000	14200000	16500000	1.06561	0.537445	-0.895811	0.136434	0.865077
pme0014	Positive	148.1	147.045	C5H9NO4	[M+H]+	C00025	L-Glutamic acid	Organic acids and derivatives	Carboxylic acids and derivatives	Amino acids, peptides, and analogues	56-86-0	262000	255000	504000	337000	243000	236000	237000	144000	241000	0.664965	1.3119	0.391655	0.999997	1.30289e-06
pme0021	Positive	166	165.07	C9H11NO2	[M+H]+	C00079	L-Phenylalanine	Organic acids and derivatives	Carboxylic acids and derivatives	Amino acids, peptides, and analogues	63-91-2	723000	541000	549000	1220000	1250000	1190000	573000	633000	632000	1.07979	1.99129	0.993707	0.007844	2.10546
pme0026	Positive	147	146.095	C6H14N2O2	[M+H]+	C00047	L-(+)-Lysine	Organic acids and derivatives	Carboxylic acids and derivatives	Amino acids, peptides, and analogues	56-87-1	6600000	5950000	5440000	6200000	6040000	5300000	2410000	3170000	2550000	1.06475	2.15744	1.10932	0.191015	0.718933
pme0120	Positive	118.2	117.07	C5H11NO2	[M+H]+	C00431	5-Aminovaleric acid	Organic acids and derivatives	Carboxylic acids and derivatives	Amino acids, peptides, and analogues	660-88-8	93200	95100	68900	55600	86100	29900	56400	57100	78600	0.230642	0.893285	-0.162808	0.999999	4.34295e-07
pme0122	Positive	189.2	188.103	C8H16N2O3	[M+H]+	C02727	N6-Acetyl-L-lysine	Organic acids and derivatives	Carboxylic acids and derivatives	Amino acids, peptides, and analogues	692-04-6	159000	157000	163000	128000	125000	132000	135000	110000	122000	0.623021	1.04905	0.0690784	0.999999	4.34295e-07
pme0137	Negative	187.2	188.069	C7H12N2O4	[M-H]-	-	N-α-Acetyl-L-glutamine	Organic acids and derivatives	Carboxylic acids and derivatives	Amino acids, peptides, and analogues	2490-97-3	334000	248000	278000	100000	93600	118000	625000	578000	611000	1.08222	0.171775	-2.54141	0.002469	2.60748
pme0170	Positive	217.1	216.108	C8H16N4O3	[M+H]+	-	N-α-Acetyl-L-arginine	Organic acids and derivatives	Carboxylic acids and derivatives	Amino acids, peptides, and analogues	155-84-0	73700	75500	67000	118000	148000	116000	65700	48200	65100	1.02994	2.13408	1.09361	0.505827	0.295998
pme0193	Positive	147.07	146.06	C5H10N2O3	[M+H]+	C00064	L-Glutamine	Organic acids and derivatives	Carboxylic acids and derivatives	Amino acids, peptides, and analogues	56-85-9	7340000	6350000	6220000	7790000	7260000	6640000	3070000	4120000	3120000	1.06415	2.10378	1.07299	0.239207	0.621226
pme0253	Positive	174.1	173.094	C8H15NO3	[M+H]+	C02710	N-Acetyl-L-leucine	Organic acids and derivatives	Carboxylic acids and derivatives	Amino acids, peptides, and analogues	1188-21-2	40400	29700	29300	96200	101000	80400	28000	40600	27000	1.05937	2.90377	1.53793	0.238312	0.622854
pme0295	Positive	146.07	145.065	C6H11NO3	[M+H]+	C02946	4-Acetamidobutyric acid	Organic acids and derivatives	Carboxylic acids and derivatives	Amino acids, peptides, and analogues	3025-96-5	327000	309000	410000	402000	303000	269000	725000	530000	560000	0.962849	0.536639	-0.897976	0.852008	0.0695563
pme1002	Positive	138.08	137.076	C8H11NO	[M+H]+	C00483	L-Tyramine	Organic acids and derivatives	Carboxylic acids and derivatives	Amino acids, peptides, and analogues	51-67-2	52300000	48500000	42900000	26400000	23100000	24300000	63300000	71600000	64900000	1.07826	0.369369	-1.43686	0.031084	1.50746
pme1210	Positive	150	149.042	C5H11NO2S	[M+H]+	C00073	L-Methionine	Organic acids and derivatives	Carboxylic acids and derivatives	Amino acids, peptides, and analogues	63-68-3	1850000	1540000	1590000	3230000	3490000	2730000	703000	873000	966000	1.06197	3.71755	1.89435	0.133629	0.874099
pme2559	Negative	174	175.039	C6H9NO5	[M-H]-	C01042	N-Acetylaspartate	Organic acids and derivatives	Carboxylic acids and derivatives	Amino acids, peptides, and analogues	997-55-7	89300	68500	92400	43700	61300	39900	150000	126000	184000	1.043	0.315	-1.66658	0.494207	0.306091
pme2617	Positive	166	165.036	C5H11NO3S	[M+H]+	-	Methionine sulfoxide	Organic acids and derivatives	Carboxylic acids and derivatives	Amino acids, peptides, and analogues	62697-73-8	3380000	2800000	3080000	1830000	1840000	1670000	1650000	1750000	1830000	0.266934	1.02103	0.0300288	0.999999	4.34295e-07
pme2634	Positive	118	117.07	C5H11NO2	[M+H]+	C01826	DL-Norvaline	Organic acids and derivatives	Carboxylic acids and derivatives	Amino acids, peptides, and analogues	760-78-1	6390000	5790000	5880000	5110000	5200000	4780000	4520000	4570000	5290000	0.509136	1.04937	0.0695291	0.999999	4.34295e-07
pme2743	Positive	194.1	193.065	C10H11NO3	[M+H]+	C05598	N-Phenylacetylglycine	Organic acids and derivatives	Carboxylic acids and derivatives	Amino acids, peptides, and analogues	500-98-1	18400	15800	14600	17100	15700	18000	15200	20000	20000	0.448842	0.92029	-0.11984	0.999999	4.34295e-07
pme2890	Positive	269	268.041	C8H16N2O4S2	[M+H]+	C01817	L-Homocystine	Organic acids and derivatives	Carboxylic acids and derivatives	Amino acids, peptides, and analogues	626-72-2	5570000	4880000	4480000	2910000	1890000	2140000	2680000	3250000	1150000	0.641114	0.980226	-0.0288137	0.999999	4.34295e-07
pme2914	Negative	161	162.044	C6H10O5	[M-H]-	C03761	3-Hydroxy-3-methylpentane-1,5-dioic acid	Organic acids and derivatives	Carboxylic acids and derivatives	Amino acids, peptides, and analogues	503-49-1	3890000	5070000	4200000	7110000	3970000	2590000	2940000	3220000	4300000	0.422032	1.30688	0.38613	0.999999	4.34295e-07
pme3011	Positive	104.06	103.056	C4H9NO2	[M+H]+	C00334	γ-Aminobutyric acid	Organic acids and derivatives	Carboxylic acids and derivatives	Amino acids, peptides, and analogues	56-12-2	2750000	2510000	2480000	3090000	3010000	2630000	1660000	2090000	1980000	1.02364	1.52356	0.607447	0.606074	0.217474
pme3017	Positive	104	103.056	C4H9NO2	[M+H]+	C03665	2-Aminoisobutyric acid	Organic acids and derivatives	Carboxylic acids and derivatives	Amino acids, peptides, and analogues	62-57-7	11100000	10100000	9980000	11600000	11800000	12100000	7180000	6530000	6980000	1.08042	1.7158	0.778885	0.011894	1.92467
pme3033	Positive	104	103.056	C4H9NO2	[M+H]+	C01026	N,N-Dimethylglycine	Organic acids and derivatives	Carboxylic acids and derivatives	Amino acids, peptides, and analogues	1118-68-9	2800000	2510000	2400000	2700000	2740000	2860000	1730000	1870000	1880000	1.0724	1.5146	0.598935	0.044048	1.35607
pme3382	Negative	160	161.059	C6H11NO4	[M-H]-	-	N-Acetylthreonine	Organic acids and derivatives	Carboxylic acids and derivatives	Amino acids, peptides, and analogues	17093-74-2	50900	64300	58800	46300	38600	40800	117000	87000	107000	1.04917	0.40418	-1.30693	0.35788	0.446263
pme3827	Positive	198.2	197.059	C9H11NO4	[M+H]+	C00355	3,4-Dihydroxy-DL-phenylalanine	Organic acids and derivatives	Carboxylic acids and derivatives	Amino acids, peptides, and analogues	63-84-3	1030000	907000	932000	601000	500000	527000	932000	935000	1040000	1.0595	0.560028	-0.83643	0.164778	0.783101
pmf0585	Positive	116.1	115.056	C5H9NO2	[M+H]+	C16435	DL-Proline	Organic acids and derivatives	Carboxylic acids and derivatives	Amino acids, peptides, and analogues	609-36-9	13300000	12700000	12800000	8070000	7540000	7860000	14100000	13900000	16000000	1.06647	0.533409	-0.906686	0.126289	0.898634
pmn001728	Negative	289.08	290.112	C15H18N2O4	[M-H]-	-	N-Acetyl-DL-tryptophan	Organic acids and derivatives	Carboxylic acids and derivatives	Amino acids, peptides, and analogues	87-32-1	793000	774000	827000	199000	236000	250000	1580000	1780000	1750000	1.07982	0.134051	-2.89915	0.007874	2.1038
Qingke_Rfmb318-1-2	Positive	144.1	144.092	C7H14NO2+	[M]+	-	Proline βine(ProBet)	Organic acids and derivatives	Carboxylic acids and derivatives	Amino acids, peptides, and analogues	1195-94-4	554000	621000	555000	445000	441000	479000	474000	571000	466000	0.772745	0.903375	-0.146603	0.999998	8.6859e-07
Qingke_Rfmb319-1-2	Positive	130.09	129.07	C6H11NO2	[M+H]+	-	Pipecolic acid	Organic acids and derivatives	Carboxylic acids and derivatives	Amino acids, peptides, and analogues	4043-87-2	1750000	1820000	1650000	1820000	1890000	2120000	1080000	1030000	1730000	0.935919	1.51823	0.60239	0.98421	0.00691223
Qingke_Rfmb320-1-3	Positive	144.1	143.085	C7H13NO2	[M+H]+	-	1,2-N-Methylpipecolic acid	Organic acids and derivatives	Carboxylic acids and derivatives	Amino acids, peptides, and analogues	7730-87-2	1520000	1290000	1380000	1320000	980000	1190000	1050000	1190000	1060000	0.508252	1.05758	0.080761	0.999999	4.34295e-07

## Sheet: sheet 4
Lipids and lipid-like molecules
Index	Ion mode	Q1 (Da)	Molecular Weight (Da)	Formula	Ionization model	KEGG ID	Compounds	Class I	Class II	Class Ⅲ	CAS	mix01	mix02	mix03	DDF1	DDF2	DDF3	DOF1	DOF2	DOF3	M2.VIP[1+1+0]	FC (DDF/DOF)	log2 (FC)	Adjusted P Value	-log10 (P)
mws0341	Negative	131.08	132.07	C6H12O3	[M-H]-	-	(S)-(-)-2-Hydroxyisocaproic acid	Lipids and lipid-like molecules	Fatty acyls	Fatty acids and conjugates	13748-90-8	831000	757000	781000	1120000	1150000	1120000	500000	504000	532000
mws0823	Negative	115	116.041	C5H8O3	[M-H]-	C00141	3-Methyl-2-Oxobutanoic acid	Lipids and lipid-like molecules	Fatty acyls	Fatty acids and conjugates	759-05-7	158000	172000	162000	222000	200000	145000	96500	111000	77600
pme0266	Negative	201.12	202.107	C10H18O4	[M-H]-	C08277	Sebacate	Lipids and lipid-like molecules	Fatty acyls	Fatty acids and conjugates	111-20-6	88600	93800	87800	81100	83900	82200	113000	116000	94700
pmn001578	Negative	255.23	256.219	C16H32O2	[M-H]-	C00249	Hexadecanoic acid	Lipids and lipid-like molecules	Fatty acyls	Fatty acids and conjugates	57-10-3	29900000	43100000	41400000	59000000	56300000	49100000	54600000	48000000	59600000
pmn001682	Negative	179.03	180.035	C9H8O4	[M-H]-	-	Sorbic acid	Lipids and lipid-like molecules	Fatty acyls	Fatty acids and conjugates	110-44-1	16300000	16300000	17000000	8860000	8740000	10200000	38900000	36700000	36400000
pmp001275	Positive	672.42	671.363	C31H61O14N	[M+H]+	-	3-Hydroxypropyl palmitate glc-glucosamine	Lipids and lipid-like molecules	Fatty acyls	Fatty acids and conjugates	-	681000	789000	646000	1200000	1120000	1090000	416000	432000	441000
mws0119	Negative	227.2	228.19	C14H28O2	[M-H]-	-	Myristic Acid	Lipids and lipid-like molecules	Fatty acyls	Fatty acids and conjugates	544-63-8	38300000	48600000	45800000	50600000	47300000	44200000	60400000	59700000	63800000
mws0361	Negative	253.22	254.205	C16H30O2	[M-H]-	C08362	Palmitoleic Acid	Lipids and lipid-like molecules	Fatty acyls	Fatty acids and conjugates	373-49-9	27700	38700	34000	42500	37600	34400	46000	43900	53900
mws0383	Negative	267.23	268.219	C17H32O2	[M-H]-	-	Cis-10-Heptadecenoic Acid	Lipids and lipid-like molecules	Fatty acyls	Fatty acids and conjugates	29743-97-3	1080000	1810000	1540000	1240000	1070000	873000	3830000	3670000	4970000
mws0396	Negative	281.25	282.234	C18H34O2	[M-H]-	-	Elaidic Acid	Lipids and lipid-like molecules	Fatty acyls	Fatty acids and conjugates	112-79-8	25800000	37100000	34300000	49900000	45800000	40500000	54100000	39200000	45100000
mws1489	Negative	283.26	284.248	C18H36O2	[M-H]-	-	Stearic Acid	Lipids and lipid-like molecules	Fatty acyls	Fatty acids and conjugates	57-11-4	43500000	60600000	53200000	80300000	75000000	63700000	59300000	58100000	71700000
mws2623	Negative	281.25	282.234	C18H34O2	[M-H]-	-	11-Octadecanoic acid (Vaccenic acid)	Lipids and lipid-like molecules	Fatty acyls	Fatty acids and conjugates	506-17-2	7670000	11300000	7630000	15800000	14100000	12700000	17800000	12600000	14600000
pmn001590	Negative	187.1	188.093	C9H16O4	[M-H]-	C08261	Azelaic acid	Lipids and lipid-like molecules	Fatty acyls	Fatty acids and conjugates	123-99-9	55300	56300	55900	77500	75600	80100	43700	40100	39900
pmn001606	Negative	309.3	310.262	C20H38O2	[M-H]-	C16526	Eicosenoic acid	Lipids and lipid-like molecules	Fatty acyls	Fatty acids and conjugates	26764-41-0	4440000	4050000	4790000	3430000	3170000	3930000	3350000	3310000	2830000
pmn001610	Negative	307.3	308.248	C20H36O2	[M-H]-	C16525	Eicosadienoic acid	Lipids and lipid-like molecules	Fatty acyls	Fatty acids and conjugates	5598-38-9	15200000	17500000	16600000	28900000	30300000	31200000	5360000	5340000	5480000
pmn001686	Negative	287.23	288.208	C16H32O4	[M-H]-	-	10,16-Dihydroxy-palmitic acid	Lipids and lipid-like molecules	Fatty acyls	Fatty acids and conjugates	3233-90-7	30400	30500	28600	17600	17900	18100	48100	52700	55900
pmn001688	Negative	295.23	296.214	C18H32O3	[M-H]-	-	9S-Hyroxy-10E,12E-octadecadienoic acid	Lipids and lipid-like molecules	Fatty acyls	Fatty acids and conjugates	-	29000000	33300000	30500000	43400000	45200000	44000000	16800000	17200000	14900000
pmn001689	Negative	311.22	312.208	C18H32O4	[M-H]-	-	9-Hydroxy-12-oxo-10-octadecenoic acid	Lipids and lipid-like molecules	Fatty acyls	Fatty acids and conjugates	-	7010000	7440000	7180000	2170000	2090000	1950000	17900000	18200000	18100000
pmn001691	Negative	327.22	328.202	C18H32O5	[M-H]-	-	9,12,13-Trihyroxy-10,15-octadecadienoic acid	Lipids and lipid-like molecules	Fatty acyls	Fatty acids and conjugates	-	722000	740000	675000	728000	686000	694000	997000	971000	955000
pmn001694	Negative	329.23	330.217	C18H34O5	[M-H]-	-	9,10,13-Trihyroxy-11-octadecadienoic acid	Lipids and lipid-like molecules	Fatty acyls	Fatty acids and conjugates	-	21900000	22500000	22500000	27800000	26000000	26000000	17800000	17100000	16900000
mws0147	Negative	117.1	118.055	C5H10O3	[M-H]-	-	3-Hydroxy-3-methyl butyric acid	Lipids and lipid-like molecules	Fatty acyls	Fatty acids and conjugates	625-08-1	904000	931000	880000	1010000	978000	962000	895000	827000	859000
mws0208	Negative	145.06	146.049	C6H10O4	[M-H]-	C06104	Adipic acid	Lipids and lipid-like molecules	Fatty acyls	Fatty acids and conjugates	124-04-9	1010000	1050000	1000000	904000	891000	778000	1270000	1200000	1220000
mws0242	Negative	173.1	174.078	C8H14O4	[M-H]-	C08278	Suberic acid	Lipids and lipid-like molecules	Fatty acyls	Fatty acids and conjugates	505-48-6	263000	253000	254000	350000	307000	310000	240000	253000	224000
mws0425	Negative	129	130.021	C5H6O4	[M-H]-	C02226	Citraconic acid	Lipids and lipid-like molecules	Fatty acyls	Fatty acids and conjugates	498-23-7	1190000	1190000	1270000	794000	688000	746000	1660000	1660000	1600000
mws0473	Negative	131.04	132.035	C5H8O4	[M-H]-	-	2-Methylsuccinic acid	Lipids and lipid-like molecules	Fatty acyls	Fatty acids and conjugates	498-21-5	2240000	2470000	2450000	2980000	2890000	2700000	1000000	2170000	1860000
mws0474	Negative	229.15	230.136	C12H22O4	[M-H]-	C02678	Dodecanedioic aicd	Lipids and lipid-like molecules	Fatty acyls	Fatty acids and conjugates	693-23-2	43900	49400	44000	98800	101000	101000	8460	7130	7730
mws0851	Negative	143.11	166.086	C8H15NaO2	[M-Na]-	-	Sodium Valproate	Lipids and lipid-like molecules	Fatty acyls	Fatty acids and conjugates	1069-66-5	9620000	10200000	9930000	9510000	8900000	9560000	8270000	8800000	8660000
mws0924	Negative	145.06	146.049	C6H10O4	[M-H]-	-	2-Methylglutaric acid	Lipids and lipid-like molecules	Fatty acyls	Fatty acids and conjugates	617-62-9	1030000	1080000	1030000	877000	857000	814000	1250000	1190000	1280000
mws0972	Negative	131.08	132.07	C6H12O3	[M-H]-	-	5-Hydroxyhexanoic acid	Lipids and lipid-like molecules	Fatty acyls	Fatty acids and conjugates	185956-02-9	134000	128000	121000	200000	190000	194000	80200	76700	74400
pme0274	Positive	132.09	131.085	C6H13NO2	[M+H]+	C02378	6-Aminocaproic acid	Lipids and lipid-like molecules	Fatty acyls	Fatty acids and conjugates	60-32-2	8390000	7420000	7690000	9170000	8390000	8380000	7400000	6780000	9200000
pme3154	Negative	147.07	148.064	C6H12O4	[M-H]-	-	(Rs)-Mevalonic acid	Lipids and lipid-like molecules	Fatty acyls	Fatty acids and conjugates	150-97-0	998000	961000	936000	860000	747000	992000	1660000	1660000	1730000
mws5040	Positive	365.11	364.078	C12H21O11Na	[M+H]+	-	Turanose	Lipids and lipid-like molecules	Fatty acyls	Fatty acyl glycosides	547-25-1	507000	462000	451000	111000	99200	117000	240000	275000	277000
YC512118	Positive	282.28	281.249	C18H35NO	[M+H]+	-	Octadecenoic amide	Lipids and lipid-like molecules	Fatty acyls	Fatty amides	-	86100	79400	91300	46600	65700	67000	60200	68800	61100
Qingke_Rfmb087-1-1	Negative	311.22	312.208	C18H32O4	[M-H]-	-	13-Oxo-9-hydroxy-10-octadecenoic acid	Lipids and lipid-like molecules	Fatty acyls	Lineolic acids and derivatives	-	6220000	6760000	6080000	8310000	8700000	8070000	5250000	5430000	5100000
Qingke_Rfmb089-2-3	Negative	313.24	314.222	C18H34O4	[M-H]-	-	9,10-Dihydroxy-12-octadecenoic acid	Lipids and lipid-like molecules	Fatty acyls	Lineolic acids and derivatives	263399-34-4	277000	301000	271000	531000	477000	639000	9	9	9
Qingke_Rfmb090-1-3	Negative	295.23	296.214	C18H32O3	[M-H]-	-	13-Hydroxy-9,11-octadecadienoic acid	Lipids and lipid-like molecules	Fatty acyls	Lineolic acids and derivatives	5204-88-6	31000000	34900000	31700000	47500000	47500000	46000000	17500000	17500000	15700000
Qingke_Rfmb091-1-1	Negative	295.23	296.214	C18H32O3	[M-H]-	-	9-Hydroxy-10,12-octadecadienoic acid	Lipids and lipid-like molecules	Fatty acyls	Lineolic acids and derivatives	15514-85-9	28100000	31100000	28700000	42400000	41600000	40900000	15500000	15600000	13900000
mws0366	Negative	277.22	278.205	C18H30O2	[M-H]-	-	γ-Linolenic Acid	Lipids and lipid-like molecules	Fatty acyls	Lineolic acids and derivatives	506-26-3	18800000	22800000	21600000	20300000	19500000	18700000	30500000	30000000	32600000
mws0367	Negative	277.1	278.205	C18H30O2	[M-H]-	C06427	α-Linolenic Acid	Lipids and lipid-like molecules	Fatty acyls	Lineolic acids and derivatives	463-40-1	36000	42200	42100	35300	40300	32800	53800	53200	57800
pmb0889	Positive	279.3	278.205	C18H30O2	[M+H]+	C08364	Punicic acid	Lipids and lipid-like molecules	Fatty acyls	Lineolic acids and derivatives	544-72-9	55000000	50600000	55900000	65700000	66300000	69100000	27000000	28000000	22900000
pmp001271	Positive	679.39	678.339	C33H58O14	[M+H]+	-	2,3-Dihydroxypropyl-9,12-octadecadienoate-hexose-hexose	Lipids and lipid-like molecules	Fatty acyls	Lineolic acids and derivatives	-	43300	40200	45100	64600	66800	61900	23100	18500	25100
pmp001276	Positive	677.37	676.324	C33H56O14	[M+H]+	-	2,3-Dihydroxypropyl-9,12,15-octadecatrienoate-hexose-hexose	Lipids and lipid-like molecules	Fatty acyls	Lineolic acids and derivatives	-	384000	396000	360000	430000	375000	403000	246000	240000	238000
pmb0149	Positive	351	350.222	C21H34O4	[M+H]+	-	MAG (18:4 )isomer1	Lipids and lipid-like molecules	Fatty acyls	Lineolic acids and derivatives	-	31500	30900	31000	23600	21300	17000	66700	65600	64300
pmb0890	Positive	355.1	354.251	C21H38O4	[M+H]+	-	MAG(18:2)	Lipids and lipid-like molecules	Fatty acyls	Lineolic acids and derivatives	-	4300000	3620000	4570000	3450000	3410000	3650000	2160000	2380000	2470000
pmb1562	Positive	351	350.222	C21H34O4	[M+H]+	-	MAG(18:4)isomer3	Lipids and lipid-like molecules	Fatty acyls	Lineolic acids and derivatives	-	257000	254000	286000	149000	138000	180000	459000	356000	391000
pmb1605	Positive	353.3	352.237	C21H36O4	[M+H]+	-	MAG(18:3)isomer3	Lipids and lipid-like molecules	Fatty acyls	Lineolic acids and derivatives	-	5430000	5250000	6040000	3970000	4180000	4330000	5940000	5950000	6300000
pmb2325	Positive	353.1	352.237	C21H36O4	[M+H]+	-	MAG(18:3)isomer2	Lipids and lipid-like molecules	Fatty acyls	Lineolic acids and derivatives	-	31000	25200	25800	45300	49400	53500	9	9	9
pmb2444	Positive	353.2	352.237	C21H36O4	[M+H]+	-	MAG(18:3)isomer1	Lipids and lipid-like molecules	Fatty acyls	Lineolic acids and derivatives	-	15400000	13100000	15900000	6760000	6820000	7710000	15700000	15600000	15100000
pmp001283	Positive	355.29	354.251	C21H38O4	[M+H]+	-	Glyceryl linoleate	Lipids and lipid-like molecules	Fatty acyls	Lineolic acids and derivatives	26545-74-4	376000	370000	410000	274000	287000	268000	439000	376000	376000
pmb2778	Negative	295	296.214	C18H32O3	[M-H]-	-	9,10-EODE	Lipids and lipid-like molecules	Fatty acyls	Octadecanoids	65167-83-1	32300000	38600000	34400000	49600000	49000000	48100000	26400000	26300000	22900000
pmb2786	Negative	293	294.199	C18H30O3	[M-H]-	-	9-HOTrE	Lipids and lipid-like molecules	Fatty acyls	Octadecanoids	89886-42-0	1620000	1730000	1680000	1630000	1510000	1810000	2420000	2210000	1870000
pmb2787	Negative	293.2	294.199	C18H30O3	[M-H]-	-	9-KODE	Lipids and lipid-like molecules	Fatty acyls	Octadecanoids	54232-59-6	664000	783000	646000	836000	843000	878000	587000	586000	575000
pmb2792	Negative	293	294.199	C18H30O3	[M-H]-	-	13-HOTrE(r)	Lipids and lipid-like molecules	Fatty acyls	Octadecanoids	74784-20-6	34700	40800	39300	33300	46400	30400	47200	39800	53300
pmb2799	Negative	295	296.214	C18H32O3	[M-H]-	-	12,13-EODE	Lipids and lipid-like molecules	Fatty acyls	Octadecanoids	6799-85-5	3400000	4060000	3580000	5530000	5520000	5510000	1430000	1410000	1300000
pmn001495	Negative	329.2	330.251	C19H38O4	[M-H]-	-	Hexadecanoic acid 2,3-dihydroxypropyl ester	Lipids and lipid-like molecules	Glycerolipids	Monoradylglycerols	542-44-9	20800000	22800000	21200000	26700000	26500000	24600000	17100000	17200000	16700000
mws0126	Positive	524.37	523.325	C26H54NO7P	[M+H]+	-	1-Stearoyl-sn-glycero-3-phosphocholine	Lipids and lipid-like molecules	Glycerophospholipids	Glycerophosphocholines	19420-57-6	11200000	10800000	11400000	12200000	10000000	11100000	10100000	10700000	9590000
pmb0854	Positive	518.3	517.282	C26H48NO7P	[M+H]+	-	LysoPC 18:3	Lipids and lipid-like molecules	Glycerophospholipids	Glycerophosphocholines	-	17000000	16600000	16000000	2670000	2530000	2680000	20800000	21900000	25000000
pmb0855	Positive	496.3	495.296	C24H50NO7P	[M+H]+	-	LysoPC 16:0	Lipids and lipid-like molecules	Glycerophospholipids	Glycerophosphocholines	17364-16-8	13000000	10500000	12300000	10300000	10500000	11300000	10200000	10200000	8340000
pmb0863	Positive	492.3	491.268	C24H46NO7P	[M+H]+	-	LysoPC 16:2(2n isomer)	Lipids and lipid-like molecules	Glycerophospholipids	Glycerophosphocholines	-	95900	99600	96800	46100	46500	49200	147000	169000	158000
pmb0865	Positive	518.2	517.282	C26H48NO7P	[M+H]+	-	LysoPC 18:3(2n isomer)	Lipids and lipid-like molecules	Glycerophospholipids	Glycerophosphocholines	-	27500000	26700000	27100000	5010000	5130000	5150000	38700000	41000000	45100000
pmb2319	Positive	482.3	481.282	C23H48NO7P	[M+H]+	-	LysoPC 15:0	Lipids and lipid-like molecules	Glycerophospholipids	Glycerophosphocholines	-	13800000	11900000	12900000	8340000	8320000	9150000	13700000	14200000	14000000
pmb2406	Positive	510.1	509.311	C25H52NO7P	[M+H]+	-	LysoPC 17:0	Lipids and lipid-like molecules	Glycerophospholipids	Glycerophosphocholines	-	926000	901000	912000	661000	711000	683000	914000	1040000	1020000
pmd0132	Positive	496.33	495.296	C24H50NO7P	[M+H]+	-	LysoPC 16:0(2n isomer)	Lipids and lipid-like molecules	Glycerophospholipids	Glycerophosphocholines	-	13400000	12500000	12900000	11400000	12000000	12200000	11500000	12500000	12500000
pmp001270	Positive	494.33	493.282	C24H48NO7P	[M+H]+	-	LysoPC(16:2)	Lipids and lipid-like molecules	Glycerophospholipids	Glycerophosphocholines	-	1180000	1080000	1270000	9	9	9	1400000	1630000	1810000
pmp001273	Positive	520.34	519.296	C26H50NO7P	[M+H]+	-	LysoPC(18:2)	Lipids and lipid-like molecules	Glycerophospholipids	Glycerophosphocholines	-	78500000	75700000	79400000	73000000	71500000	70000000	75200000	73600000	74600000
pmp001278	Positive	496.34	495.296	C24H50NO7P	[M+H]+	-	LysoPC(16:1)	Lipids and lipid-like molecules	Glycerophospholipids	Glycerophosphocholines	-	8840000	7870000	8710000	8740000	9670000	8150000	6330000	6890000	6490000
pmp001281	Positive	522.36	521.311	C26H52NO7P	[M+H]+	-	LysoPC(18:1)	Lipids and lipid-like molecules	Glycerophospholipids	Glycerophosphocholines	-	1610000	1340000	1600000	102000	116000	124000	2660000	2350000	2380000
pmp001286	Positive	524.37	523.325	C26H54NO7P	[M+H]+	-	LysoPC(18:0)	Lipids and lipid-like molecules	Glycerophospholipids	Glycerophosphocholines	-	9470000	8790000	9910000	8550000	7660000	9230000	8030000	8130000	7940000
mws0289	Negative	478.1	479.268	C23H46NO7P	[M-H]-	-	LysoPE 18:1	Lipids and lipid-like molecules	Glycerophospholipids	Glycerophosphocholines	89576-29-4	1150000	1210000	1200000	204000	201000	206000	2110000	2280000	1860000
pmb0856	Positive	480.31	479.268	C23H46NO7P	[M+H]+	-	LysoPE 18:1(2n isomer)	Lipids and lipid-like molecules	Glycerophospholipids	Glycerophosphocholines	-	2400000	2270000	2560000	129000	125000	113000	3660000	4650000	3660000
pmb0864	Positive	426.3	425.224	C19H40NO7P	[M+H]+	-	LysoPE 14:0	Lipids and lipid-like molecules	Glycerophospholipids	Glycerophosphocholines	-	2350000	2010000	2240000	2000000	2030000	2060000	1950000	2070000	1950000
pmb0874	Positive	478.6	477.253	C23H44NO7P	[M+H]+	-	LysoPE 18:2(2n isomer)	Lipids and lipid-like molecules	Glycerophospholipids	Glycerophosphocholines	-	3520000	3340000	3600000	2570000	2530000	2830000	3170000	3590000	3490000
pmb0876	Positive	454.2	453.253	C21H44NO7P	[M+H]+	-	LysoPE 16:0	Lipids and lipid-like molecules	Glycerophospholipids	Glycerophosphocholines	53862-35-4	6720000	6060000	6530000	7250000	6080000	7180000	4150000	4570000	4180000
pmd0160	Negative	452.3	453.253	C21H44NO7P	[M-H]-	-	LysoPE 16:0(2n isomer)	Lipids and lipid-like molecules	Glycerophospholipids	Glycerophosphocholines	-	13900000	14800000	13700000	17200000	16900000	16700000	12900000	12900000	10800000
mws0120	Positive	258.11	257.103	C8H20NO6P	[M+H]+	-	Choline alfoscerate	Lipids and lipid-like molecules	Glycerophospholipids	Glycerophosphocholines	28319-77-9	571000	539000	519000	345000	383000	270000	302000	348000	323000
pmp001250	Positive	520.34	520.304	C26H51NO7P+	[M]+	-	PC(18:2)	Lipids and lipid-like molecules	Glycerophospholipids	Glycerophosphocholines	-	917000	866000	832000	724000	697000	694000	940000	1000000	964000
pmp001251	Positive	520.34	520.304	C26H51NO7P+	[M]+	-	PC(18:2)isomer	Lipids and lipid-like molecules	Glycerophospholipids	Glycerophosphocholines	-	913000	859000	886000	701000	690000	686000	970000	994000	939000
mws1574	Negative	373.11	374.102	C16H22O10	[M-H]-	-	Geniposidic acid	Lipids and lipid-like molecules	Prenol lipids	Terpene glycosides	27741-01-1	3030000	3130000	2870000	6150000	5850000	6970000	9	9	9
pmn001707	Negative	485.33	486.303	C30H46O5	[M-H]-	C08972	Quillaic acid	Lipids and lipid-like molecules	Prenol lipids	Triterpene saponins	631-01-6	3330000	4030000	4100000	6460000	6180000	5470000	9	9	9
pmp001064	Positive	567.2	566.206	C28H38O12	[M+H]+	-	6'-O-Sinapoyljasminoside B	Lipids and lipid-like molecules	Prenol lipids	Triterpene saponins	-	96400	74100	89000	9	9	9	148000	133000	154000
pmn001706	Negative	471.35	472.323	C30H48O4	[M-H]-	-	2-Hydroxyoleanolic acid	Lipids and lipid-like molecules	Prenol lipids	Triterpenoids	26707-60-8	728000	792000	733000	9	9	9	1640000	1570000	1610000
pmb0767	Positive	302.4	301.272	C18H39NO2	[M+H]+	C00836	D-erythro-Dihydrosphingosine	Lipids and lipid-like molecules	Sphingolipids	Sphingoid bases	764-22-7	4310000	3300000	3780000	3940000	3850000	3430000	3380000	3310000	3620000
pmb2221	Positive	318.3	317.266	C18H39NO3	[M+H]+	C12144	4-Hydroxysphinganine	Lipids and lipid-like molecules	Sphingolipids	Sphingoid bases	554-62-1	35000000	33400000	30900000	35400000	37900000	32800000	26500000	30200000	27500000
pmp001264	Positive	274.28	273.243	C16H35NO2	[M+H]+	-	Hexadecylsphingosine	Lipids and lipid-like molecules	Sphingolipids	Sphingoid bases	-	3010000	2740000	2920000	3670000	2630000	2630000	2610000	3180000	3600000

## Sheet: sheet 5
Flavonoids
Index	Ion mode	Q1 (Da)	Molecular Weight (Da)	Formula	Ionization model	KEGG ID	Compounds	Class I	Class II	Class Ⅲ	CAS	mix01	mix02	mix03	DDF1	DDF2	DDF3	DOF1	DOF2	DOF3	M2.VIP[1+1+0]	FC (DDF/DOF)	log2 (FC)	Adjusted P Value	-log10 (P)
mws0914	Negative	271	272.058	C15H12O5	[M-H]-	C09826	Pinobanksin	Phenylpropanoids and polyketides	Flavonoids	Dihyroflavonols	548-82-3	1020000	1080000	1050000	1300000	1290000	1480000	925000	744000	557000	1.0064	1.82839	0.870575	0.642356	0.192224
pme3475	Positive	273.07	272.058	C15H12O5	[M+H]+	C09614	Butin	Phenylpropanoids and polyketides	Flavonoids	Flavanone	492-14-8	795000	611000	759000	781000	785000	907000	468000	426000	314000	1.04018	2.04719	1.03364	0.35456	0.45031
mws0044	Negative	303.06	304.047	C15H12O7	[M-H]-	C01617	Taxifolin	Phenylpropanoids and polyketides	Flavonoids	Flavanonols	480-18-2	651000	710000	723000	755000	777000	888000	635000	518000	463000	0.97647	1.49752	0.58258	0.812079	0.0904017
mws0064	Negative	287.06	288.053	C15H12O6	[M-H]-	C05631	Eriodictyol	Phenylpropanoids and polyketides	Flavonoids	Flavans	552-58-9	339000	354000	340000	483000	530000	588000	68700	105000	60800	1.07226	6.82729	2.77131	0.044937	1.3474
mws1094	Negative	287.06	288.053	C15H12O6	[M-H]-	C00974	Dihydrokaempferol	Phenylpropanoids and polyketides	Flavonoids	Flavans	480-20-6	79000	74700	70400	114000	132000	111000	17200	21000	19000	1.07429	6.24126	2.64184	0.033665	1.47282
mws1422	Positive	275.1	274.073	C15H14O5	[M+H]+	C12128	(-)-Epiafzelechin	Phenylpropanoids and polyketides	Flavonoids	Flavans	24808-04-6	18400	14500	16800	46100	37600	55800	9	9	9	1.05718	5166.67	12.335	0.179986	0.744761
mws2221	Negative	441.08	442.073	C22H18O10	[M-H]-	-	Catechin gallate	Phenylpropanoids and polyketides	Flavonoids	Flavans	130405-40-2	8460	5660	7080	9	9	9	21100	15200	16000	1.06164	0.000516252	-10.9196	0.149766	0.824587
pmb0628	Positive	613.1	612.14	C27H32O16	[M+H]+	-	Eriodictiol C-hexosyl-O-hexoside	Phenylpropanoids and polyketides	Flavonoids	Flavans	-	214000	158000	161000	1260000	1400000	1250000	9	9	9	1.08073	144815	17.1438	0.004587	2.33847
pmb3023	Negative	449.1	450.096	C21H22O11	[M-H]-	-	Eriodictyol C-hexoside	Phenylpropanoids and polyketides	Flavonoids	Flavans	-	3290000	3810000	3400000	5420000	5140000	4750000	1130000	1230000	1080000	1.07914	4.45058	2.15399	0.012997	1.88616
pme0376	Negative	271.07	272.058	C15H12O5	[M-H]-	C00509	Naringenin	Phenylpropanoids and polyketides	Flavonoids	Flavans	480-41-1	1290000	1300000	1220000	1610000	1440000	1710000	1080000	1010000	700000	1.00209	1.70609	0.770696	0.696842	0.156866
mws1326	Negative	301.04	302.033	C15H10O7	[M-H]-	-	Herbacetin	Phenylpropanoids and polyketides	Flavonoids	Flavones	527-95-7	49500	47000	54300	73100	75800	65900	9	9	9	1.08013	7955.56	12.9577	0.006673	2.17568
pme0088	Negative	285	286.038	C15H10O6	[M-H]-	C01514	Luteolin	Phenylpropanoids and polyketides	Flavonoids	Flavones	491-70-3	18500	19400	16200	29800	29600	29000	5860	3890	4020	1.08212	6.41975	2.68252	0.001469	2.83298
GQ512001	Negative	771.13	772.17	C33H40O21	[M-H]-	-	Quercetin-O-rutinoside-hexose	Phenylpropanoids and polyketides	Flavonoids	Flavonoid glycosides	-	2130000	1950000	2240000	519000	547000	609000	3850000	3690000	3810000	1.08329	0.147577	-2.76046	0.000233	3.63264
GQ512002	Negative	623.1	624.14	C28H32O16	[M-H]-	-	Isorhamnetin-3-O-rutinoside	Phenylpropanoids and polyketides	Flavonoids	Flavonoid glycosides	604-80-8	6870000	7250000	7460000	974000	969000	1280000	13500000	12900000	12200000	1.08132	0.0834974	-3.58212	0.002979	2.52593
GQ512005	Positive	595.16	594.132	C27H30O15	[M+H]+	-	Kaempferol-3-O-glucoside-7-O-rhamnoside	Phenylpropanoids and polyketides	Flavonoids	Flavonoid glycosides	-	1710000	1360000	1370000	4210000	4670000	4730000	689000	712000	700000	1.07997	6.47787	2.69552	0.007624	2.11782
GQ512006	Positive	611.16	610.126	C27H30O16	[M+H]+	-	Quercetin-3-O-glucoside-7-O-rhamnoside	Phenylpropanoids and polyketides	Flavonoids	Flavonoid glycosides	-	1970000	1560000	1430000	3920000	4220000	4320000	1510000	1600000	1660000	1.07873	2.61216	1.38524	0.012628	1.89867
Li512111	Negative	519.11	520.1	C24H24O13	[M-H]-	-	Isorhamnetin acetyl hexoside	Phenylpropanoids and polyketides	Flavonoids	Flavonoid glycosides	-	9660000	7560000	11800000	241000	239000	274000	17300000	17700000	16400000	1.08289	0.0146693	-6.09106	0.000731	3.13608
Li512112	Negative	563.1	564.088	C25H24O15	[M-H]-	-	Isorhamnetin hexose-malonate	Phenylpropanoids and polyketides	Flavonoids	Flavonoid glycosides	-	1600000	1650000	1570000	74800	82100	76500	2860000	2730000	2580000	1.08168	0.0285679	-5.12946	0.002243	2.64917
Li512117	Positive	611.16	610.126	C27H30O16	[M+H]+	-	Quercetin 3-O-rhanosylgalactoside	Phenylpropanoids and polyketides	Flavonoids	Flavonoid glycosides	-	1990000	1470000	1490000	4080000	4200000	4560000	1550000	1660000	1730000	1.07682	2.59919	1.37806	0.021277	1.67209
mws0045	Positive	449.1	448.082	C21H20O11	[M+H]+	-	Quercitrin	Phenylpropanoids and polyketides	Flavonoids	Flavonoid glycosides	522-12-3	485000	383000	381000	257000	283000	330000	484000	488000	481000	1.05929	0.598761	-0.739947	0.169252	0.771466
mws0047	Positive	579.17	578.137	C27H30O14	[M+H]+	-	Rhoifolin (Apigenin 7-neohesperidoside)	Phenylpropanoids and polyketides	Flavonoids	Flavonoid glycosides	17306-46-6	428000	334000	339000	1090000	1230000	1170000	16100	14600	18700	1.08111	70.6478	6.14257	0.003859	2.41353
mws0048	Negative	431.11	432.088	C21H20O10	[M-H]-	C01460	Vitexin	Phenylpropanoids and polyketides	Flavonoids	Flavonoid glycosides	3681-93-4	3850000	3590000	3710000	650000	799000	845000	12300000	10600000	9780000	1.07208	0.0701958	-3.83247	0.045434	1.34262
mws0059	Negative	609.1	610.126	C27H30O16	[M-H]-	-	Rutin (Quercetin 3-rutinoside)	Phenylpropanoids and polyketides	Flavonoids	Flavonoid glycosides	153-18-4	33600000	31900000	32800000	23500000	20900000	19600000	61100000	61100000	68900000	1.07489	0.334903	-1.57818	0.034401	1.46343
mws0061	Negative	463.1	464.076	C21H20O12	[M-H]-	-	Hyperin (Quercetin 3-galactoside)	Phenylpropanoids and polyketides	Flavonoids	Flavonoid glycosides	482-36-0	7720000	7240000	6690000	8780000	8970000	9840000	1750000	1530000	1390000	1.07952	5.90792	2.56265	0.008807	2.05517
mws0072	Positive	433.11	432.088	C21H20O10	[M+H]+	-	Apigenin 5-O-glucoside	Phenylpropanoids and polyketides	Flavonoids	Flavonoid glycosides	28757-27-9	111000	83900	85500	64400	62700	80400	181000	136000	152000	1.03991	0.442431	-1.17648	0.450419	0.346383
mws0089	Negative	447.09	448.082	C21H20O11	[M-H]-	-	Kaempferol 7-O-glucosdie	Phenylpropanoids and polyketides	Flavonoids	Flavonoid glycosides	16290-07-6	15400000	21000000	18000000	22400000	24000000	22900000	1070000	1020000	873000	1.0827	23.3885	4.54772	0.000588	3.23062
mws0091	Negative	463.09	464.076	C21H20O12	[M-H]-	-	Isoquercitrin	Phenylpropanoids and polyketides	Flavonoids	Flavonoid glycosides	482-35-9	7900000	9240000	7650000	11600000	11900000	11100000	1880000	1420000	1450000	1.08204	7.28421	2.86477	0.001561	2.8066
mws0169	Positive	595	630.107	C27H31ClO15	[M-Cl]+	-	Cyanidin 3-rutinoside(Keracyanin chloride)	Phenylpropanoids and polyketides	Flavonoids	Flavonoid glycosides	18719-76-1	126000	99600	93600	9	9	9	375000	398000	383000	1.08322	2.33564e-05	-15.3858	0.000259	3.5867
mws0856	Negative	463	464.076	C21H20O12	[M-H]-	-	Spiraeoside (Quercetin 4'-glucoside)	Phenylpropanoids and polyketides	Flavonoids	Flavonoid glycosides	20229-56-5	47000000	49800000	47300000	59700000	56300000	65700000	11000000	10700000	10600000	1.07721	5.62539	2.49195	0.017842	1.74856
mws0913	Negative	447	448.082	C21H20O11	[M-H]-	C12626	Trifolin (Kaempferol 3-O-beta-D-galactoside)	Phenylpropanoids and polyketides	Flavonoids	Flavonoid glycosides	23627-87-4	17800000	17900000	16600000	28300000	32200000	31700000	795000	701000	687000	1.08032	42.2355	5.40038	0.006455	2.1901
mws1048	Positive	449.1	448.082	C21H20O11	[M+H]+	C08647	Cyanidin 3-O-galactoside	Phenylpropanoids and polyketides	Flavonoids	Flavonoid glycosides	27661-36-5	402000	315000	285000	1020000	918000	1150000	741000	780000	794000	0.956506	1.33391	0.415661	0.861914	0.0645361
mws1073	Positive	595.2	594.132	C27H30O15	[M+H]+	-	Apigenin 6,8-C-diglucoside	Phenylpropanoids and polyketides	Flavonoids	Flavonoid glycosides	23666-13-9	13900000	11200000	10600000	11400000	13100000	12300000	17600000	18900000	19600000	1.05504	0.655971	-0.608295	0.207565	0.682846
mws1292	Positive	565.2	564.123	C26H28O14	[M+H]+	-	Isoschaftoside (Apigenin-6-arabinoside-8-glucoside)	Phenylpropanoids and polyketides	Flavonoids	Flavonoid glycosides	52012-29-0	11200000	9460000	8290000	13600000	15200000	13000000	11200000	13600000	13300000	0.600129	1.09711	0.133712	0.999999	4.34295e-07
mws1299	Positive	449.1	448.082	C21H20O11	[M+H]+	C10114	Orientin (Luteolin 8-glucoside)	Phenylpropanoids and polyketides	Flavonoids	Flavonoid glycosides	28608-75-5	267000	221000	214000	208000	228000	277000	317000	321000	305000	0.952201	0.756098	-0.403356	0.875649	0.0576699
mws1329	Negative	463.09	464.076	C21H20O12	[M-H]-	-	Gossypitrin (Gossypetin-7-glucoside)	Phenylpropanoids and polyketides	Flavonoids	Flavonoid glycosides	491-50-9	14000000	15200000	15100000	18200000	20900000	20900000	3170000	2970000	2840000	1.07799	6.68151	2.74018	0.015655	1.80535
mws1434	Negative	431.11	432.088	C21H20O10	[M-H]-	C01714	Isovitexin	Phenylpropanoids and polyketides	Flavonoids	Flavonoid glycosides	29702-25-8	4010000	3910000	3790000	706000	713000	853000	12500000	11300000	10200000	1.07523	0.0668235	-3.9035	0.02843	1.54622
mws1660	Positive	565.15	564.123	C26H28O14	[M+H]+	-	Schaftoside (6-beta-D-Glucopyranosyl-8-beta-D-ribopyranosylapigenin)	Phenylpropanoids and polyketides	Flavonoids	Flavonoid glycosides	51938-32-0	23300	17300	19000	39200	30900	40000	22000	20400	23400	1.004	1.67325	0.742655	0.666098	0.176462
mws2186	Positive	435.08	434.068	C20H18O11	[M+H]+	-	Avicularin (Quercetin 3-a-L-arabofuranoside)	Phenylpropanoids and polyketides	Flavonoids	Flavonoid glycosides	572-30-5	776000	609000	651000	2090000	2040000	2360000	330000	334000	360000	1.07749	6.33789	2.664	0.017342	1.7609
mws2209	Negative	447.1	448.082	C21H20O11	[M-H]-	-	Astragalin (Kaempferol 3-O-glucoside)	Phenylpropanoids and polyketides	Flavonoids	Flavonoid glycosides	480-10-4	25000000	24200000	24700000	37900000	42300000	37300000	1120000	1080000	897000	1.08002	37.9399	5.24565	0.006721	2.17257
mws2210	Positive	463.12	498.072	C22H23ClO11	[M-Cl]+	-	Peonidin 3-O-glucoside chloride	Phenylpropanoids and polyketides	Flavonoids	Flavonoid glycosides	6906-39-4	537000	423000	401000	9	9	9	1210000	1240000	1220000	1.08361	7.35695e-06	-17.0525	8e-06	5.09691
mws4183	Negative	433.08	434.068	C20H18O11	[M-H]-	-	Quercetin-3-O-α-L-arabinopyranoside(guaijaverin)	Phenylpropanoids and polyketides	Flavonoids	Flavonoid glycosides	22255-13-6	1560000	1540000	1400000	2680000	2870000	2800000	834000	838000	794000	1.08187	3.38605	1.7596	0.001871	2.72793
pmb0550	Positive	449.1	449.089	C21H21O11	[M]+	C08604	Cyanidin 3-O-glucoside(Kuromanin)	Phenylpropanoids and polyketides	Flavonoids	Flavonoid glycosides	7084-24-4	325000	231000	255000	810000	755000	915000	510000	605000	645000	0.964799	1.40909	0.494765	0.84966	0.0707548
pmb0566	Positive	581.2	580.117	C26H28O15	[M+H]+	-	Luteolin O-hexosyl-O-pentoside	Phenylpropanoids and polyketides	Flavonoids	Flavonoid glycosides	-	64600	46800	50000	9	9	9	57300	71700	88400	1.05286	0.000124195	-12.9751	0.23167	0.63513
pmb0588	Positive	611.1	610.126	C27H30O16	[M+H]+	-	Luteolin 3',7-di-O-glucoside	Phenylpropanoids and polyketides	Flavonoids	Flavonoid glycosides	52187-80-1	301000	238000	237000	1870000	1910000	1720000	75400	79900	54800	1.08148	26.178	4.71028	0.002994	2.52375
pmb0608	Positive	549.1	548.094	C25H24O14	[M+H]+	-	Chrysoeriol O-malonylhexoside	Phenylpropanoids and polyketides	Flavonoids	Flavonoid glycosides	-	433000	348000	391000	1340000	843000	906000	99100	97900	84500	1.03181	10.9734	3.45593	0.468012	0.329743
pmb0618	Positive	627.1	626.155	C28H34O16	[M+H]+	-	8-C-Hexosyl-hesperetin O-hexoside	Phenylpropanoids and polyketides	Flavonoids	Flavonoid glycosides	-	3710000	3130000	2540000	23600000	21600000	24200000	1310000	1290000	1040000	1.08085	19.0659	4.25293	0.004112	2.38595
pmb0631	Positive	581.1	580.117	C26H28O15	[M+H]+	-	C-Hexosyl-luteolin C-pentoside	Phenylpropanoids and polyketides	Flavonoids	Flavonoid glycosides	-	69700	52300	62700	9	9	9	125000	130000	125000	1.08346	7.10526e-05	-13.7808	8.4e-05	4.07572
pmb0639	Positive	757.2	756.175	C33H40O20	[M+H]+	-	8-C-Hexosyl-apigenin O-hexosyl-O-hexoside	Phenylpropanoids and polyketides	Flavonoids	Flavonoid glycosides	-	62000	52200	47600	242000	239000	202000	81900	63500	66200	1.06692	3.22779	1.69055	0.08809	1.05507
pmb0645	Positive	627.1	626.155	C28H34O16	[M+H]+	-	6-C-Hexosyl-hesperetin O-hexoside	Phenylpropanoids and polyketides	Flavonoids	Flavonoid glycosides	-	22700000	19900000	16700000	76000000	75700000	76000000	115000	112000	117000	1.08368	661.919	9.37051	<0.000001	#VALUE!
pmb0652	Positive	565.1	564.123	C26H28O14	[M+H]+	-	C-Hexosyl-apigenin O-pentoside	Phenylpropanoids and polyketides	Flavonoids	Flavonoid glycosides	-	295000	223000	218000	5640000	5630000	7100000	9	9	9	1.0707	680370	19.376	0.060043	1.22154
pmb0653	Positive	595.1	594.132	C27H30O15	[M+H]+	-	Di-C,C-hexosyl-apigenin	Phenylpropanoids and polyketides	Flavonoids	Flavonoid glycosides	-	806000	636000	562000	167000	154000	198000	933000	1040000	763000	1.06591	0.189693	-2.39826	0.169288	0.771374
pmb0665	Positive	611.2	610.126	C27H30O16	[M+H]+	-	Luteolin 8-C-hexosyl-O-hexoside	Phenylpropanoids and polyketides	Flavonoids	Flavonoid glycosides	-	2130000	1560000	1660000	4260000	4600000	4720000	1680000	1720000	1760000	1.0788	2.63178	1.39604	0.012593	1.89987
pmb0676	Positive	801	800.181	C38H40O19	[M+H]+	-	8-C-Hexosyl-chrysoeriol O-feruloylhexoside	Phenylpropanoids and polyketides	Flavonoids	Flavonoid glycosides	-	6810	6510	5920	9	9	9	26300	27800	36200	1.06471	0.000299003	-11.7076	0.133629	0.874099
pmb0678	Positive	771.2	770.172	C37H38O18	[M+H]+	-	8-C-Hexosyl-apigenin O-feruloylhexoside	Phenylpropanoids and polyketides	Flavonoids	Flavonoid glycosides	-	45900	40000	44300	9	9	9	233000	136000	175000	1.04336	4.96324e-05	-14.2984	0.40362	0.394027
pmb0680	Positive	741.2	740.163	C36H36O17	[M+H]+	-	C-Hexosyl-apigenin O-p-coumaroylhexoside	Phenylpropanoids and polyketides	Flavonoids	Flavonoid glycosides	-	148000	108000	121000	9	9	9	292000	242000	308000	1.07736	3.20665e-05	-14.9286	0.040492	1.39263
pmb0681	Positive	403.1	402.079	C20H18O9	[M+H]+	-	Apigenin 8-C-pentoside	Phenylpropanoids and polyketides	Flavonoids	Flavonoid glycosides	-	95000	85900	82700	9	9	9	164000	135000	112000	1.05859	6.56934e-05	-13.8939	0.166733	0.777978
pmb0684	Positive	655.2	654.132	C32H30O15	[M+H]+	-	C-Hexosyl-luteolin O-sinapic acid	Phenylpropanoids and polyketides	Flavonoids	Flavonoid glycosides	-	35100	27500	27400	9	9	9	46200	28000	36600	1.05084	0.000243682	-12.0027	0.328702	0.483198
pmb0706	Positive	713.1	712.118	C30H32O20	[M+H]+	-	Quercetin 5-O-malonylhexosyl-hexoside	Phenylpropanoids and polyketides	Flavonoids	Flavonoid glycosides	-	984000	783000	735000	92300	87000	95600	2270000	2290000	2110000	1.08247	0.0412144	-4.60071	0.001356	2.86774
pmb0709	Positive	713.1	712.118	C30H32O20	[M+H]+	-	Quercetin 7-O-malonylhexosyl-hexoside	Phenylpropanoids and polyketides	Flavonoids	Flavonoid glycosides	-	3800000	2940000	2940000	18100000	18000000	18100000	827000	731000	704000	1.08366	23.9611	4.58262	<0.000001	#VALUE!
pmb0713	Positive	655.2	654.149	C29H34O17	[M+H]+	-	Tricin 7-O-hexosyl-O-hexoside	Phenylpropanoids and polyketides	Flavonoids	Flavonoid glycosides	-	27500	19300	21300	9	9	9	32200	29900	37000	1.07784	0.000272452	-11.8417	0.028813	1.54041
pmb0720	Positive	579.1	578.103	C26H26O15	[M+H]+	-	Tricin O-malonylhexoside	Phenylpropanoids and polyketides	Flavonoids	Flavonoid glycosides	-	973000	747000	918000	115000	105000	122000	1260000	1390000	1320000	1.08207	0.0861461	-3.53707	0.002449	2.61101
pmb0736	Positive	493.1	492.105	C23H24O12	[M+H]+	-	Tricin 7-O-hexoside	Phenylpropanoids and polyketides	Flavonoids	Flavonoid glycosides	-	351000	237000	263000	15200	20300	22500	392000	415000	423000	1.08242	0.0471545	-4.40646	0.000958	3.01863
pmb0738	Positive	699.2	698.155	C34H34O16	[M+H]+	-	Tricin O-sinapoylhexoside	Phenylpropanoids and polyketides	Flavonoids	Flavonoid glycosides	-	48100	50600	50400	9	9	9	86000	90300	74500	1.07884	0.000107656	-13.1813	0.019104	1.71888
pmb2999	Negative	461.1	462.096	C22H22O11	[M-H]-	-	Chrysoeriol 5-O-hexoside	Phenylpropanoids and polyketides	Flavonoids	Flavonoid glycosides	-	963000	1160000	896000	1920000	1810000	1820000	215000	186000	158000	1.08261	9.92844	3.31157	0.000798	3.098
pmb3013	Negative	519.1	520.1	C24H24O13	[M-H]-	-	Isorhamnetin O-acetyl-hexoside	Phenylpropanoids and polyketides	Flavonoids	Flavonoid glycosides	-	3870000	3960000	3990000	136000	167000	200000	8420000	7050000	6240000	1.06646	0.023169	-5.43166	0.089244	1.04942
pmb3024	Negative	447.1	448.082	C21H20O11	[M-H]-	-	Luteolin C-hexoside	Phenylpropanoids and polyketides	Flavonoids	Flavonoid glycosides	-	264000	285000	300000	29300	35700	31900	728000	650000	625000	1.07849	0.0483774	-4.36952	0.011922	1.92365
pmb3026	Negative	505.1	506.085	C23H22O13	[M-H]-	-	Quercetin O-acetylhexoside	Phenylpropanoids and polyketides	Flavonoids	Flavonoid glycosides	-	5580000	6070000	5230000	502000	413000	521000	11100000	9320000	9710000	1.07742	0.0476601	-4.39107	0.019264	1.71525
pmb3041	Negative	521.1	522.08	C23H22O14	[M-H]-	-	Tricin O-saccharic acid	Phenylpropanoids and polyketides	Flavonoids	Flavonoid glycosides	-	242000	220000	224000	233000	222000	175000	338000	317000	317000	1.02867	0.648148	-0.625604	0.46929	0.328559
pme0321	Negative	431.11	432.088	C21H20O10	[M-H]-	-	Kaempferol 7-O-rhamnoside	Phenylpropanoids and polyketides	Flavonoids	Flavonoid glycosides	20196-89-8	40200	41600	44800	56500	51300	51300	24700	22200	16600	1.06817	2.50551	1.32511	0.09855	1.00634
pme0369	Negative	593.16	594.132	C27H30O15	[M-H]-	-	Kaempferol 3-O-rutinoside(Nicotiflorin)	Phenylpropanoids and polyketides	Flavonoids	Flavonoid glycosides	17650-84-9	1640000	1920000	1770000	2610000	2840000	3080000	879000	1160000	1070000	1.06723	2.74365	1.4561	0.083451	1.07857
pme1598	Negative	463.13	464.111	C22H24O11	[M-H]-	-	Hesperetin 5-O-glucoside	Phenylpropanoids and polyketides	Flavonoids	Flavonoid glycosides	69651-80-5	17200000	17900000	14500000	23200000	21700000	26100000	3300000	3460000	3160000	1.07506	7.15726	2.83941	0.029146	1.53542
pme1665	Negative	593.16	594.132	C27H30O15	[M-H]-	C08064	Isovitexin 7-O-glucoside(Saponarin)	Phenylpropanoids and polyketides	Flavonoids	Flavonoid glycosides	20310-89-8	199000	265000	223000	62000	60900	67700	330000	353000	364000	1.08096	0.182044	-2.45764	0.004034	2.39426
pme3211	Negative	463	464.076	C21H20O12	[M-H]-	C05623	Quercetin 3-O-glucoside(Isotrifoliin)	Phenylpropanoids and polyketides	Flavonoids	Flavonoid glycosides	21637-25-2	52000000	49700000	50900000	58200000	65900000	62200000	10700000	10500000	10200000	1.0798	5.93312	2.56879	0.007717	2.11255
pme3227	Positive	579	578.137	C27H30O14	[M+H]+	C12628	Vitexin 2''-O-β-L-rhamnoside	Phenylpropanoids and polyketides	Flavonoids	Flavonoid glycosides	64820-99-1	393000	244000	227000	103000	127000	289000	376000	369000	396000	0.956012	0.454864	-1.13649	0.899756	0.0458752
pmn001405	Negative	447.1	448.082	C21H20O11	[M-H]-	C03951	Luteolin-7-O-glucoside	Phenylpropanoids and polyketides	Flavonoids	Flavonoid glycosides	5373-11-5	4050000	3480000	4440000	7020000	7690000	6700000	128000	130000	144000	1.07997	53.2587	5.73495	0.00689	2.16178
pmn001583	Negative	609.1	610.126	C27H30O16	[M-H]-	-	Bioquercetin	Phenylpropanoids and polyketides	Flavonoids	Flavonoid glycosides	52525-35-6	46400000	42200000	39000000	29400000	28300000	27400000	71800000	73200000	78500000	1.07944	0.380761	-1.39304	0.009598	2.01782
pmn001641	Negative	475.1	476.076	C22H20O12	[M-H]-	-	Kaempferide 3-O-β-D-glucuronide	Phenylpropanoids and polyketides	Flavonoids	Flavonoid glycosides	-	24300	22300	18400	17200	26100	27500	17300	19600	13800	0.734269	1.39645	0.481764	0.999878	5.29872e-05
pmn001642	Negative	503.1	504.071	C23H20O13	[M-H]-	-	Kaempferol 3-O-β-(2''-O-acetyl-β-D-glucuronide)	Phenylpropanoids and polyketides	Flavonoids	Flavonoid glycosides	-	548000	480000	557000	980000	975000	1080000	200000	197000	200000	1.08002	5.08375	2.34589	0.007163	2.14491
pmn001644	Negative	519.1	520.065	C23H20O14	[M-H]-	-	Quercetin 3-O-β-(2''-O-acetylβ-D-glucuronide)	Phenylpropanoids and polyketides	Flavonoids	Flavonoid glycosides	-	6090000	5360000	5610000	141000	154000	191000	11700000	11100000	8850000	1.07041	0.0153555	-6.02511	0.070203	1.15364
pmn001645	Negative	533.1	534.08	C24H22O14	[M-H]-	-	Isorhamnetin 3-O-β-(2''-O-acetyl-β-D-glucuronide)	Phenylpropanoids and polyketides	Flavonoids	Flavonoid glycosides	-	27300000	28100000	26100000	17700000	18900000	17500000	36900000	35100000	32800000	1.072	0.516221	-0.953938	0.048101	1.31785
pmn001698	Negative	447.1	448.082	C21H20O11	[M-H]-	-	Luteolin-7-O-β-D-glucuronide	Phenylpropanoids and polyketides	Flavonoids	Flavonoid glycosides	-	822000	949000	974000	2420000	2540000	2220000	66700	54300	40100	1.08033	44.5686	5.47796	0.006016	2.22069
pmn001713	Negative	593.17	594.132	C27H30O15	[M-H]-	-	Luteolin-7-O-β-D-rutinoside	Phenylpropanoids and polyketides	Flavonoids	Flavonoid glycosides	-	4660000	5240000	4860000	1050000	1240000	1130000	8770000	7970000	9260000	1.08051	0.131538	-2.92644	0.013095	1.88289
pmp000013	Positive	507.15	506.12	C24H26O12	[M+H]+	-	Eupatilin 3-glucoside	Phenylpropanoids and polyketides	Flavonoids	Flavonoid glycosides	-	27300	22500	24300	9	9	9	39900	39700	44300	1.08144	0.000217918	-12.1639	0.00423	2.37366
pmp000126	Positive	611.2	610.126	C27H30O16	[M+H]+	-	Luteolin-6,8-di-C-glucoside	Phenylpropanoids and polyketides	Flavonoids	Flavonoid glycosides	29428-58-8	1600000	997000	1150000	9	9	9	2500000	2870000	2500000	1.0808	3.43075e-06	-18.153	0.010431	1.98167
pmp000127	Positive	625.2	624.14	C28H32O16	[M+H]+	-	Chysoeriol-6,8-di-C-glucoside	Phenylpropanoids and polyketides	Flavonoids	Flavonoid glycosides	-	2200000	1980000	1860000	9	9	9	3450000	3120000	2980000	1.0795	2.82723e-06	-18.4322	0.008074	2.09291
pmp000236	Positive	565.1	564.123	C26H28O14	[M+H]+	-	Apigenin-6-C-glucose-8-xylcose	Phenylpropanoids and polyketides	Flavonoids	Flavonoid glycosides	-	144000	118000	106000	9	9	9	178000	166000	140000	1.07404	5.57851e-05	-14.1298	0.038079	1.41931
pmp000237	Positive	579.13	578.103	C26H26O15	[M+H]+	-	Apigenin-6-C-2-glucuronylxyloside	Phenylpropanoids and polyketides	Flavonoids	Flavonoid glycosides	-	161000	147000	145000	62500	57700	140000	188000	185000	183000	0.958418	0.467986	-1.09546	0.866694	0.0621342
pmp000241	Positive	625.14	624.106	C27H28O17	[M+H]+	-	Luteolin-6-C-2-glucuronylglucoside	Phenylpropanoids and polyketides	Flavonoids	Flavonoid glycosides	-	615000	496000	425000	18500	17900	20700	891000	884000	780000	1.0803	0.0223483	-5.48369	0.007712	2.11283
pmp000413	Positive	433.11	432.088	C21H20O10	[M+H]+	C10420	Genistein 8-C-glucoside	Phenylpropanoids and polyketides	Flavonoids	Flavonoid glycosides	66026-80-0	2880000	2340000	2410000	1720000	1600000	2130000	3500000	3790000	3700000	1.06337	0.495905	-1.01186	0.119499	0.922636
pmp000581	Positive	475.12	474.096	C23H22O11	[M+H]+	-	Apigenin-7-O-(6'-O-acetyl)-β-D-glucoside	Phenylpropanoids and polyketides	Flavonoids	Flavonoid glycosides	-	13100	13000	14800	48800	41300	29000	9	9	9	1.04371	4411.11	12.1069	0.34742	0.459145
pmp000585	Positive	519.11	518.085	C24H22O13	[M+H]+	-	Apigenin-7-O-(6-O-Malonyl Glucoside)	Phenylpropanoids and polyketides	Flavonoids	Flavonoid glycosides	-	42000	35600	37400	150000	115000	70500	9	9	9	1.00842	12425.9	13.6011	0.666098	0.176462
pmp000593	Positive	595.16	594.132	C27H30O15	[M+H]+	-	Luteolin-7-O-rutinoside	Phenylpropanoids and polyketides	Flavonoids	Flavonoid glycosides	3563-98-2	27800000	22400000	21600000	59400000	58900000	60600000	10400000	11500000	12000000	1.08322	5.27729	2.3998	0.000116	3.93554
pmp000595	Positive	611.16	610.126	C27H30O16	[M+H]+	-	Luteolin-7,3'-Di-O-β-D-Glucoside	Phenylpropanoids and polyketides	Flavonoids	Flavonoid glycosides	257-724-7	2900000	2400000	2350000	15700000	17100000	15900000	195000	176000	195000	1.08211	86.0424	6.42698	0.001454	2.83744
pmp000596	Positive	627.15	626.12	C27H30O17	[M+H]+	-	Quercetin 3,7-bis-O-β-D-glucoside	Phenylpropanoids and polyketides	Flavonoids	Flavonoid glycosides	-	10400000	8460000	7280000	47000000	45400000	48800000	3220000	3560000	2960000	1.08254	14.4969	3.85767	0.00073	3.13668
pmp000700	Positive	449.1	448.082	C21H20O11	[M+H]+	C01821	Isoorientin (Luteolin-6-C-glucoside)	Phenylpropanoids and polyketides	Flavonoids	Flavonoid glycosides	4261-42-1	207000	175000	162000	159000	184000	150000	247000	271000	233000	1.03708	0.656458	-0.607225	0.505827	0.295998
pmp001079	Positive	595.16	594.132	C27H30O15	[M+H]+	C17557	Lonicerin (Luteolin-7-O-rhamnoside)	Phenylpropanoids and polyketides	Flavonoids	Flavonoid glycosides	20633-84-5	1780000	1470000	1390000	4430000	4830000	4730000	664000	757000	787000	1.08156	6.33605	2.66358	0.002647	2.57725
pmp001106	Positive	595.17	594.132	C27H30O15	[M+H]+	-	Vitexin-2-O-D-glucopyranoside	Phenylpropanoids and polyketides	Flavonoids	Flavonoid glycosides	-	1920000	1460000	1440000	1700000	1920000	1560000	2520000	2480000	2560000	1.04622	0.685185	-0.545434	0.291502	0.535358
pmp001110	Positive	535.14	534.114	C25H26O13	[M+H]+	-	Apigenin-6-C-β-D-xyloside-8-C-β-Darabinoside	Phenylpropanoids and polyketides	Flavonoids	Flavonoid glycosides	-	129000	101000	92000	9	9	9	116000	144000	189000	1.04467	6.01336e-05	-14.0215	0.328157	0.483918
pmp001111	Positive	579.17	578.137	C27H30O14	[M+H]+	C10196	Violanthin (apigenin 6,8-di-C-glucoside)	Phenylpropanoids and polyketides	Flavonoids	Flavonoid glycosides	40581-17-7	5440000	4110000	3890000	9	9	9	5820000	5390000	5190000	1.08115	1.64634e-06	-19.2123	0.003312	2.47991
pmp001310	Positive	627.2	626.12	C27H30O17	[M+H]+	-	6-Hydroxykaempferol-3,6-O-Diglucoside	Phenylpropanoids and polyketides	Flavonoids	Flavonoid glycosides	-	815000	700000	678000	3480000	3170000	3410000	9	9	9	1.08199	372593	18.5072	0.0016	2.79588
pmp001311	Positive	627.2	626.12	C27H30O17	[M+H]+	-	6-Hydroxykaempferol-7,6-O-Diglucoside	Phenylpropanoids and polyketides	Flavonoids	Flavonoid glycosides	-	17300000	13400000	12600000	60000000	57700000	63600000	4960000	4590000	4490000	1.08163	12.9131	3.69076	0.002324	2.63376
pmp001312	Positive	789.2	788.164	C33H40O22	[M+H]+	-	6-Hydroxykaempferol-3,7,6-O-triglycoside	Phenylpropanoids and polyketides	Flavonoids	Flavonoid glycosides	-	3690000	3130000	2920000	13700000	12700000	13700000	63300	66500	61200	1.08231	209.948	7.71389	0.001059	2.9751
pmp001314	Positive	773.2	772.17	C33H40O21	[M+H]+	-	6-Hydroxykaempferol-3-O-rutin-6-O-glucoside	Phenylpropanoids and polyketides	Flavonoids	Flavonoid glycosides	-	433000	334000	323000	1700000	1840000	1710000	9	9	9	1.08227	194444	17.569	0.001179	2.92849
mws1068	Negative	285.05	286.038	C15H10O6	[M-H]-	C05903	Kaempferol	Phenylpropanoids and polyketides	Flavonoids	Flavonols	520-18-3	978000	1020000	1030000	1210000	1530000	1370000	20900	13600	13400	1.0741	85.8038	6.42297	0.036066	1.4429
pme2954	Positive	303.04	302.033	C15H10O7	[M+H]+	C00389	Quercetin	Phenylpropanoids and polyketides	Flavonoids	Flavonols	117-39-5	1110000	829000	1030000	1440000	1670000	1720000	9	9	9	1.07797	178889	17.4487	0.015993	1.79607
mws0055	Positive	373.12	372.105	C20H20O7	[M+H]+	C10190	Tangeretin	Phenylpropanoids and polyketides	Flavonoids	O-methylated flavonoids	481-53-8	13300	12000	12500	5810	6200	6230	16000	14700	32100	0.918798	0.290446	-1.78366	0.988227	0.00514328
mws0058	Negative	299.06	300.053	C16H12O6	[M-H]-	-	Diosmetin (Luteolin 4'-methyl ether)	Phenylpropanoids and polyketides	Flavonoids	O-methylated flavonoids	520-34-3	123000	126000	119000	90800	96700	97700	237000	167000	164000	0.970381	0.502113	-0.993917	0.843179	0.0740802
mws0066	Negative	315.06	316.047	C16H12O7	[M-H]-	C10084	Isorhamnetin	Phenylpropanoids and polyketides	Flavonoids	O-methylated flavonoids	480-19-3	378000	412000	422000	417000	574000	556000	90900	64500	57600	1.0585	7.26291	2.86055	0.182311	0.739187
mws0988	Negative	315	316.047	C16H12O7	[M-H]-	C10176	Rhamnetin(7-O-Methxyl Quercetin)	Phenylpropanoids and polyketides	Flavonoids	O-methylated flavonoids	90-19-7	17500	15000	16800	25900	30600	32900	9	9	9	1.07424	3311.11	11.6931	0.037425	1.42684
mws2627	Positive	317.07	316.047	C16H12O7	[M+H]+	-	Tamarixetin	Phenylpropanoids and polyketides	Flavonoids	O-methylated flavonoids	603-61-2	792000	598000	748000	1040000	1370000	1350000	52300	40400	45500	1.06832	27.2069	4.7659	0.084949	1.07084
pmb3894	Negative	329.1	330.061	C17H14O7	[M-H]-	C01265	Di-O-methylquercetin	Phenylpropanoids and polyketides	Flavonoids	O-methylated flavonoids	2068-02-2	14800000	16700000	15900000	19400000	18800000	18200000	13300000	12900000	12800000	1.07507	1.44615	0.532221	0.031785	1.49778
pmp000001	Positive	301.07	300.053	C16H12O6	[M+H]+	C10058	Hispidulin	Phenylpropanoids and polyketides	Flavonoids	O-methylated flavonoids	1447-88-7	157000	118000	155000	160000	188000	187000	104000	73200	66800	1.03977	2.19262	1.13266	0.380218	0.419967
pmp000002	Positive	315.08	314.067	C17H14O6	[M+H]+	-	Ladanein	Phenylpropanoids and polyketides	Flavonoids	O-methylated flavonoids	10176-71-3	67400	55500	61300	41000	174000	55700	39500	17200	24000	0.657176	3.3544	1.74605	0.999995	2.17148e-06
pmp000003	Positive	317.06	316.047	C16H12O7	[M+H]+	-	Nepetin	Phenylpropanoids and polyketides	Flavonoids	O-methylated flavonoids	520-11-6	32500	31900	37700	11800	16400	18900	42400	34400	39200	1.05822	0.406034	-1.30033	0.293657	0.53216
pmp000004	Positive	331.08	330.061	C17H14O7	[M+H]+	-	Jaceosidin	Phenylpropanoids and polyketides	Flavonoids	O-methylated flavonoids	18085-97-7	331000	281000	320000	17800	19200	20200	490000	433000	462000	1.08136	0.0412996	-4.59773	0.004606	2.33668
pmp001161	Positive	389.1	388.099	C20H20O8	[M+H]+	-	5-Hydroxyauranetin	Phenylpropanoids and polyketides	Flavonoids	O-methylated flavonoids	50439-46-8	19900	17100	19300	38400	45400	43500	4510	3620	4580	1.07779	10.0157	3.3242	0.017886	1.74749

## Sheet: sheet 6
Differential level metabolites
Var ID (Primary)	Compounds	Class I	Class II	Class Ⅲ	Vip	FC (DDF/DOF)	log2(FC)	p.ajusted	=-LOG10(p)	mix01	mix02	mix03	DDF1	DDF2	DDF3	DOF1	DOF2	DOF3
mws1574	Geniposidic acid	Lipids and lipid-like molecules	Prenol lipids	Terpene glycosides	1.0927	702590	19.422	3.1934e-08	7.4957	3030000	3130000	2870000	6150000	5850000	6970000	9	9	9
pmb0652	C-Hexosyl-apigenin O-pentoside	Phenylpropanoids and polyketides	Flavonoids	Flavonoid glycosides	1.0926	680370	19.376	9.7153e-08	7.0125	295000	223000	218000	5640000	5630000	7100000	9	9	9
pmn001707	Quillaic acid	Lipids and lipid-like molecules	Prenol lipids	Triterpene saponins	1.0927	670740	19.355	2.8315e-08	7.548	3330000	4030000	4100000	6460000	6180000	5470000	9	9	9
pmp001310	6-Hydroxykaempferol-3,6-O-Diglucoside	Phenylpropanoids and polyketides	Flavonoids	Flavonoid glycosides	1.0927	372590	18.507	8.4613e-09	8.0726	815000	700000	678000	3480000	3170000	3410000	9	9	9
mws1077	Scopolin	Phenylpropanoids and polyketides	Coumarins and derivatives	Hydroxycoumarins	1.0927	216670	17.725	1.9753e-08	7.7044	283000	222000	241000	2000000	1800000	2050000	9	9	9
pmp001314	6-Hydroxykaempferol-3-O-rutin-6-O-glucoside	Phenylpropanoids and polyketides	Flavonoids	Flavonoid glycosides	1.0927	194440	17.569	7.7673e-09	8.1097	433000	334000	323000	1700000	1840000	1710000	9	9	9
pme2954	Quercetin	Phenylpropanoids and polyketides	Flavonoids	Flavonols	1.0927	178890	17.449	5.2869e-08	7.2768	1110000	829000	1030000	1440000	1670000	1720000	9	9	9
pmb0628	Eriodictiol C-hexosyl-O-hexoside	Phenylpropanoids and polyketides	Flavonoids	Flavans	1.0927	144810	17.144	1.9618e-08	7.7073	214000	158000	161000	1260000	1400000	1250000	9	9	9
Qingke_Rfmb089-2-3	9,10-Dihydroxy-12-octadecenoic acid	Lipids and lipid-like molecules	Fatty Acyls	Lineolic acids and derivatives	1.0926	61000	15.897	2.5107e-07	6.6002	277000	301000	271000	531000	477000	639000	9	9	9
mws0262	L-(+)-Tartaric acid	Organic oxygen compounds	Organooxygen compounds	Carbohydrates and carbohydrate conjugates	1.0927	60481	15.884	5.3091e-08	7.275	274000	347000	267000	582000	559000	492000	9	9	9
pme2960	Naringenin chalcone	Phenylpropanoids and polyketides	Linear 1,3-diarylpropanoids	Chalcones and dihydrochalcones	1.0926	51963	15.665	2.1095e-07	6.6758	316000	221000	290000	518000	398000	487000	9	9	9
pmp001223	Psoralenol	Phenylpropanoids and polyketides	Coumarins and derivatives	Furanocoumarins	1.0927	50889	15.635	2.23e-09	8.6517	323000	295000	370000	466000	462000	446000	9	9	9
mws0612	3,4-Dimethoxyphenyl acetic acid	Benzenoids	Benzene and substituted derivatives	Methoxybenzenes	1.0915	44852	15.453	9.4793e-06	5.0232	201000	242000	177000	234000	530000	447000	9	9	9
pmp001129	Moscatin	Benzenoids	Phenanthrenes and derivatives	Phenanthrols	1.0924	40407	15.302	1.0176e-06	5.9924	269000	216000	275000	330000	455000	306000	9	9	9
pmn001460	Tenuifoliside B	Benzenoids	Benzene and substituted derivatives	Benzoic acids and derivatives	1.0925	24370	14.573	5.3308e-07	6.2732	102000	101000	103000	185000	258000	215000	9	9	9
pmn001690	3-Hydroxy-4-isopropylbenzylalcohol 3-glucoside	Benzenoids	Benzene and substituted derivatives	Benzyl alcohols	1.0927	17185	14.069	1.9618e-08	7.7073	85100	91300	97700	164000	151000	149000	9	9	9
pmp000585	Apigenin-7-O-(6-O-Malonyl Glucoside)	Phenylpropanoids and polyketides	Flavonoids	Flavonoid glycosides	1.0915	12426	13.601	9.5175e-06	5.0215	42000	35600	37400	150000	115000	70500	9	9	9
mws1326	Herbacetin	Phenylpropanoids and polyketides	Flavonoids	Flavones	1.0927	7955.6	12.958	5.4161e-08	7.2663	49500	47000	54300	73100	75800	65900	9	9	9
pmn001369	1-Hydroxypineolin Diglucoside	Phenylpropanoids and polyketides	Lignans	Lignan glycosides	1.0926	7837	12.936	9.1459e-08	7.0388	38300	29700	32000	64700	70100	76800	9	9	9
pmp001141	Cimicifugamide	Organic nitrogen compounds	Organonitrogen compounds	Amines	1.0927	7059.3	12.785	1.9693e-08	7.7057	16300	17900	20000	62000	61500	67100	9	9	9
pmb2325	MAG(18:3)isomer2	Lipids and lipid-like molecules	Fatty Acyls	Lineolic acids and derivatives	1.0926	5488.9	12.422	9.2058e-08	7.0359	31000	25200	25800	45300	49400	53500	9	9	9
mws1422	(-)-Epiafzelechin	Phenylpropanoids and polyketides	Flavonoids	Flavans	1.0923	5166.7	12.335	1.643e-06	5.7844	18400	14500	16800	46100	37600	55800	9	9	9
pmn001672	β-D-Furanofructosyl-α-D-(3-mustard acyl)glucoside	Organic oxygen compounds	Organooxygen compounds	Phenolic glycosides	1.0926	4796.3	12.228	9.7153e-08	7.0125	27600	31300	29200	46600	43500	39400	9	9	9
pmp000581	Apigenin-7-O-(6'-O-acetyl)-β-D-glucoside	Phenylpropanoids and polyketides	Flavonoids	Flavonoid glycosides	1.092	4411.1	12.107	4.4565e-06	5.351	13100	13000	14800	48800	41300	29000	9	9	9
mws0988	Rhamnetin(7-O-Methxyl Quercetin)	Phenylpropanoids and polyketides	Flavonoids	O-methylated flavonoids	1.0925	3311.1	11.693	3.9607e-07	6.4022	17500	15000	16800	25900	30600	32900	9	9	9
mws1024	p-Coumaraldehyde	Phenylpropanoids and polyketides	Cinnamaldehydes	Cinnamaldehydes	1.0927	3125.9	11.61	5.8551e-08	7.2325	15900	18000	20700	29200	29200	26000	9	9	9
mws1155	Mannitol	Organic oxygen compounds	Organooxygen compounds	Carbohydrates and carbohydrate conjugates	1.0915	1554.8	10.603	9.5175e-06	5.0215	8410	7920	7630	17500	14700	9780	9	9	9
mws0981	Isoxanthopterin	Organoheterocyclic compounds	Pteridines and derivatives	Pterins and derivatives	1.0923	668.89	9.3856	1.4298e-06	5.8447	7490	7370	5900	5620	5390	7050	9	9	9
pmb0645	6-C-Hexosyl-hesperetin O-hexoside	Phenylpropanoids and polyketides	Flavonoids	Flavonoid glycosides	1.0927	661.92	9.3705	7.0791e-09	8.15	22700000	19900000	16700000	76000000	75700000	76000000	115000	112000	117000
pmp001312	6-Hydroxykaempferol-3,7,6-O-triglycoside	Phenylpropanoids and polyketides	Flavonoids	Flavonoid glycosides	1.0926	209.95	7.7139	1.4791e-07	6.83	3690000	3130000	2920000	13700000	12700000	13700000	63300	66500	61200
pmp000194	Malonyglygenistin	Phenylpropanoids and polyketides	Isoflavonoids	Isoflavonoid O-glycosides	1.0879	88.333	6.4649	7.9973e-05	4.0971	751000	623000	725000	2880000	2080000	1400000	24000	23300	24700
pmp000595	Luteolin-7,3'-Di-O-β-D-Glucoside	Phenylpropanoids and polyketides	Flavonoids	Flavonoid glycosides	1.0925	86.042	6.427	5.6421e-07	6.2486	2900000	2400000	2350000	15700000	17100000	15900000	195000	176000	195000
mws1068	Kaempferol	Phenylpropanoids and polyketides	Flavonoids	Flavonols	1.0899	85.804	6.423	3.5734e-05	4.4469	978000	1020000	1030000	1210000	1530000	1370000	20900	13600	13400
mws0047	Rhoifolin (Apigenin 7-neohesperidoside)	Phenylpropanoids and polyketides	Flavonoids	Flavonoid glycosides	1.0919	70.648	6.1426	4.839e-06	5.3152	428000	334000	339000	1090000	1230000	1170000	16100	14600	18700
pmn001405	Luteolin-7-O-glucoside	Phenylpropanoids and polyketides	Flavonoids	Flavonoid glycosides	1.0923	53.259	5.7349	1.7429e-06	5.7587	4050000	3480000	4440000	7020000	7690000	6700000	128000	130000	144000
pmn001698	Luteolin-7-O-β-D-glucuronide	Phenylpropanoids and polyketides	Flavonoids	Flavonoid glycosides	1.0892	44.569	5.478	4.8035e-05	4.3184	822000	949000	974000	2420000	2540000	2220000	66700	54300	40100
mws0913	Trifolin (Kaempferol 3-O-beta-D-galactoside)	Phenylpropanoids and polyketides	Flavonoids	Flavonoid glycosides	1.0921	42.235	5.4004	2.975e-06	5.5265	17800000	17900000	16600000	28300000	32200000	31700000	795000	701000	687000
mws2209	Astragalin (Kaempferol 3-O-glucoside)	Phenylpropanoids and polyketides	Flavonoids	Flavonoid glycosides	1.0917	37.94	5.2456	7.4345e-06	5.1287	25000000	24200000	24700000	37900000	42300000	37300000	1120000	1080000	897000
mws2627	Tamarixetin	Phenylpropanoids and polyketides	Flavonoids	O-methylated flavonoids	1.09	27.207	4.7659	3.3678e-05	4.4727	792000	598000	748000	1040000	1370000	1350000	52300	40400	45500
pmn001394	2,3,5,4'-Tetrahydroxy-stilbene-2-O-D-glucopyranoside	Phenylpropanoids and polyketides	Stilbene	Stilbene	1.0907	26.95	4.7522	2.0667e-05	4.6847	1610000	1570000	1590000	2510000	2850000	2450000	114000	85900	89900
pmn001399	2,4,6,4'-Tetrahydroxy-stilbene-2-O-D-glucopyranoside	Phenylpropanoids and polyketides	Stilbene	Stilbene	1.0886	26.66	4.7366	6.0768e-05	4.2163	1660000	1620000	1720000	2450000	2770000	2530000	115000	103000	72700
pmb0588	Luteolin 3',7-di-O-glucoside	Phenylpropanoids and polyketides	Flavonoids	Flavonoid glycosides	1.0897	26.178	4.7103	3.9468e-05	4.4038	301000	238000	237000	1870000	1910000	1720000	75400	79900	54800
pme1261	Pantothenol	Organic oxygen compounds	Organooxygen compounds	Alcohols and polyols	0.90726	25.385	4.6659	0.049409	1.3062	10400	7600	8700	38500	62600	40500	9	9	5560
pmp000550	Calycosin-7-glucoside	Phenylpropanoids and polyketides	Isoflavonoids	Isoflavonoid O-glycosides	1.0907	24.992	4.6434	2.0959e-05	4.6786	151000	127000	108000	949000	1000000	1280000	40500	43600	45100
pmb0709	Quercetin 7-O-malonylhexosyl-hexoside	Phenylpropanoids and polyketides	Flavonoids	Flavonoid glycosides	1.0922	23.961	4.5826	2.4762e-06	5.6062	3800000	2940000	2940000	18100000	18000000	18100000	827000	731000	704000
mws0089	Kaempferol 7-O-glucosdie	Phenylpropanoids and polyketides	Flavonoids	Flavonoid glycosides	1.0918	23.388	4.5477	6.5114e-06	5.1863	15400000	21000000	18000000	22400000	24000000	22900000	1070000	1020000	873000
mws1499	D-(-)-Arabinose	Organic oxygen compounds	Organooxygen compounds	Carbohydrates and carbohydrate conjugates	1.0914	19.89	4.314	1.0995e-05	4.9588	148000	142000	130000	317000	306000	284000	17200	13800	14600
pmb0618	8-C-Hexosyl-hesperetin O-hexoside	Phenylpropanoids and polyketides	Flavonoids	Flavonoid glycosides	1.091	19.066	4.2529	1.6268e-05	4.7887	3710000	3130000	2540000	23600000	21600000	24200000	1310000	1290000	1040000
pmp001246	Sinapine glucoside	Alkaloids and derivatives	Morphinans	Morphinans	1.0649	14.831	3.8905	0.0016387	2.7855	162000	139000	116000	697000	683000	677000	60200	22300	56200
pmp000596	Quercetin 3,7-bis-O-β-D-glucoside	Phenylpropanoids and polyketides	Flavonoids	Flavonoid glycosides	1.0917	14.497	3.8577	7.2862e-06	5.1375	10400000	8460000	7280000	47000000	45400000	48800000	3220000	3560000	2960000
pmp001311	6-Hydroxykaempferol-7,6-O-Diglucoside	Phenylpropanoids and polyketides	Flavonoids	Flavonoid glycosides	1.0921	12.913	3.6908	2.9194e-06	5.5347	17300000	13400000	12600000	60000000	57700000	63600000	4960000	4590000	4490000
mws0474	Dodecanedioic aicd	Lipids and lipid-like molecules	Fatty Acyls	Fatty acids and conjugates	1.0919	12.899	3.6892	5.5568e-06	5.2552	43900	49400	44000	98800	101000	101000	8460	7130	7730
pmb0608	Chrysoeriol O-malonylhexoside	Phenylpropanoids and polyketides	Flavonoids	Flavonoid glycosides	1.0838	10.973	3.4559	0.00023082	3.6367	433000	348000	391000	1340000	843000	906000	99100	97900	84500
pmp001161	5-Hydroxyauranetin	Phenylpropanoids and polyketides	Flavonoids	O-methylated flavonoids	1.0893	10.016	3.3242	4.5943e-05	4.3378	19900	17100	19300	38400	45400	43500	4510	3620	4580
pmb2999	Chrysoeriol 5-O-hexoside	Phenylpropanoids and polyketides	Flavonoids	Flavonoid glycosides	1.0893	9.9284	3.3116	4.5943e-05	4.3378	963000	1160000	896000	1920000	1810000	1820000	215000	186000	158000
mws4173	5,7-Dimethoxycoumarin	Phenylpropanoids and polyketides	Coumarins and derivatives	Coumarins and derivatives	1.0556	8.4856	3.085	0.002778	2.5563	67500	59700	63900	95100	95200	119000	13500	6450	16500
pmb0490	N-p-Coumaroyl putrescine	Organic nitrogen compounds	Organonitrogen compounds	Amines	1.092	7.5541	2.9173	3.941e-06	5.4044	1070000	874000	790000	3630000	3280000	3560000	449000	477000	460000
mws1336	4-Aminobenzoic acid	Benzenoids	Benzene and substituted derivatives	Benzoic acids and derivatives	1.0907	7.4929	2.9055	2.0667e-05	4.6847	168000	150000	132000	490000	571000	511000	67800	66400	75600
mws0091	Isoquercitrin	Phenylpropanoids and polyketides	Flavonoids	Flavonoid glycosides	1.088	7.2842	2.8648	7.5588e-05	4.1215	7900000	9240000	7650000	11600000	11900000	11100000	1880000	1420000	1450000
mws0066	Isorhamnetin	Phenylpropanoids and polyketides	Flavonoids	O-methylated flavonoids	1.077	7.2629	2.8605	0.00058211	3.235	378000	412000	422000	417000	574000	556000	90900	64500	57600
pme1598	Hesperetin 5-O-glucoside	Phenylpropanoids and polyketides	Flavonoids	Flavonoid glycosides	1.0907	7.1573	2.8394	2.1125e-05	4.6752	17200000	17900000	14500000	23200000	21700000	26100000	3300000	3460000	3160000
mws0064	Eriodictyol	Phenylpropanoids and polyketides	Flavonoids	Flavans	1.0754	6.8273	2.7713	0.00069144	3.1602	339000	354000	340000	483000	530000	588000	68700	105000	60800
mws1329	Gossypitrin (Gossypetin-7-glucoside)	Phenylpropanoids and polyketides	Flavonoids	Flavonoid glycosides	1.0908	6.6815	2.7402	1.9576e-05	4.7083	14000000	15200000	15100000	18200000	20900000	20900000	3170000	2970000	2840000
GQ512005	Kaempferol-3-O-glucoside-7-O-rhamnoside	Phenylpropanoids and polyketides	Flavonoids	Flavonoid glycosides	1.0918	6.4779	2.6955	6.4545e-06	5.1901	1710000	1360000	1370000	4210000	4670000	4730000	689000	712000	700000
pme0088	Luteolin	Phenylpropanoids and polyketides	Flavonoids	Flavones	1.0821	6.4198	2.6825	0.00030732	3.5124	18500	19400	16200	29800	29600	29000	5860	3890	4020
mws1189	D-Galacturonic acid (Gal A)	Organic oxygen compounds	Organooxygen compounds	Carbohydrates and carbohydrate conjugates	1.0871	6.3673	2.6707	0.00010509	3.9784	1220000	1140000	1300000	2860000	2610000	2330000	416000	455000	354000
mws2186	Avicularin (Quercetin 3-a-L-arabofuranoside)	Phenylpropanoids and polyketides	Flavonoids	Flavonoid glycosides	1.0909	6.3379	2.664	1.7373e-05	4.7601	776000	609000	651000	2090000	2040000	2360000	330000	334000	360000
pmp001079	Lonicerin （Luteolin-7-O-rhamnoside）	Phenylpropanoids and polyketides	Flavonoids	Flavonoid glycosides	1.0906	6.3361	2.6636	2.283e-05	4.6415	1780000	1470000	1390000	4430000	4830000	4730000	664000	757000	787000
pmp001125	Dendrobin A	Alkaloids and derivatives	UN	UN	1.0883	6.2612	2.6464	6.9954e-05	4.1552	182000	151000	181000	308000	320000	278000	43200	46500	55000
mws1094	Dihydrokaempferol	Phenylpropanoids and polyketides	Flavonoids	Flavans	1.0887	6.2413	2.6418	5.9654e-05	4.2244	79000	74700	70400	114000	132000	111000	17200	21000	19000
mws0274	Phenyllactate (PLA)	Phenylpropanoids and polyketides	Phenylpropanoic acids	Phenylpropanoic acids	1.0773	6.1475	2.62	0.00055937	3.2523	59400	56200	43300	107000	105000	71400	17700	13600	14800
pme3705	D-Glucoronic acid	Organic oxygen compounds	Organooxygen compounds	Carbohydrates and carbohydrate conjugates	1.0896	6.0311	2.5924	4.2473e-05	4.3719	1460000	1590000	1490000	3120000	3140000	2660000	500000	524000	455000
mws1213	Aldehydo-D-galacturonate	Organic oxygen compounds	Organooxygen compounds	Carbohydrates and carbohydrate conjugates	1.0887	5.9417	2.5709	5.9654e-05	4.2244	1300000	1320000	1410000	2810000	2980000	2570000	466000	522000	419000
pme3211	Quercetin 3-O-glucoside(Isotrifoliin)	Phenylpropanoids and polyketides	Flavonoids	Flavonoid glycosides	1.0917	5.9331	2.5688	7.3502e-06	5.1337	52000000	49700000	50900000	58200000	65900000	62200000	10700000	10500000	10200000
mws0061	Hyperin (Quercetin 3-galactoside)	Phenylpropanoids and polyketides	Flavonoids	Flavonoid glycosides	1.0888	5.9079	2.5627	5.7312e-05	4.2418	7720000	7240000	6690000	8780000	8970000	9840000	1750000	1530000	1390000
mws0856	Spiraeoside (Quercetin 4'-glucoside)	Phenylpropanoids and polyketides	Flavonoids	Flavonoid glycosides	1.0911	5.6254	2.492	1.4743e-05	4.8314	47000000	49800000	47300000	59700000	56300000	65700000	11000000	10700000	10600000
pmn001610	Eicosadienoic acid	Lipids and lipid-like molecules	Fatty Acyls	Fatty acids and conjugates	1.0923	5.5871	2.4821	1.7429e-06	5.7587	15200000	17500000	16600000	28900000	30300000	31200000	5360000	5340000	5480000
pmp000593	Luteolin-7-O-rutinoside	Phenylpropanoids and polyketides	Flavonoids	Flavonoid glycosides	1.0912	5.2773	2.3998	1.3023e-05	4.8853	27800000	22400000	21600000	59400000	58900000	60600000	10400000	11500000	12000000
mws0093	Coniferyl alcohol	Benzenoids	Phenols	Methoxyphenols	1.0893	5.2374	2.3889	4.6581e-05	4.3318	158000	136000	153000	239000	239000	261000	46500	42500	52100
pmn001642	Kaempferol 3-O-β-(2''-O-acetyl-β-D-glucuronide)	Phenylpropanoids and polyketides	Flavonoids	Flavonoid glycosides	1.0918	5.0838	2.3459	6.688e-06	5.1747	548000	480000	557000	980000	975000	1080000	200000	197000	200000
mws0159	Phenylpyruvic acid	Benzenoids	Benzene and substituted derivatives	Phenylpyruvic acid derivatives	1.0891	4.9418	2.305	4.9972e-05	4.3013	843000	801000	697000	1380000	1290000	1150000	239000	266000	268000
mws5039	Esculin Hydrate	Phenylpropanoids and polyketides	Coumarins and derivatives	Coumarins and derivatives	1.0915	4.8392	2.2748	9.4793e-06	5.0232	98100	87000	70200	346000	349000	313000	70400	67800	70100
pmn001367	Protocatechuic acid-4-glucoside	Benzenoids	Benzene and substituted derivatives	Benzoic acids and derivatives	1.0239	4.67	2.2234	0.0082113	2.0856	6400000	6520000	6330000	14600000	15800000	6960000	2640000	2250000	3110000
mws0250	L-(-)-Tyrosine	Organic acids and derivatives	Carboxylic acids and derivatives	Amino acids, peptides, and analogues	1.0819	4.6044	2.203	0.00031436	3.5026	13800000	11800000	10500000	28200000	36900000	28000000	6440000	6250000	7530000
mws1050	O-Acetylserine	Organic acids and derivatives	Carboxylic acids and derivatives	Amino acids, peptides, and analogues	1.0857	4.5471	2.185	0.00014826	3.829	443000	389000	360000	614000	640000	724000	136000	133000	166000
pmb3023	Eriodictyol C-hexoside	Phenylpropanoids and polyketides	Flavonoids	Flavans	1.0899	4.4506	2.154	3.6433e-05	4.4385	3290000	3810000	3400000	5420000	5140000	4750000	1130000	1230000	1080000
pmb2799	12,13-EODE	Lipids and lipid-like molecules	Fatty Acyls	Octadecanoids	1.0917	4	2	7.2862e-06	5.1375	3400000	4060000	3580000	5530000	5520000	5510000	1430000	1410000	1300000
pme1210	L-Methionine	Organic acids and derivatives	Carboxylic acids and derivatives	Amino acids, peptides, and analogues	1.0754	3.7175	1.8944	0.00069144	3.1602	1850000	1540000	1590000	3230000	3490000	2730000	703000	873000	966000
mws0704	O-Phosphorylethanolamine	Organic acids and derivatives	Organic phosphoric acids and derivatives	Phosphate esters	1.0889	3.5961	1.8464	5.5887e-05	4.2527	60300	61200	54300	112000	108000	113000	27800	33000	31800
mws1015	Esculin (6,7-Dihydroxy Coumarin-6-glucoside)	Phenylpropanoids and polyketides	Coumarins and derivatives	Coumarins and derivatives	1.0894	3.5919	1.8448	4.5719e-05	4.3399	471000	463000	434000	784000	755000	688000	200000	200000	220000
mws1038	(R)-Pantetheine	Organic acids and derivatives	Carboxylic acids and derivatives	Amino acids, peptides, and analogues	1.0909	3.5831	1.8412	1.7373e-05	4.7601	49200	48300	47400	74000	79300	79600	22400	22100	20500
pme2237	Dulcitol	Organic oxygen compounds	Organooxygen compounds	Carbohydrates and carbohydrate conjugates	1.0845	3.5549	1.8298	0.00019657	3.7065	28400	31000	35100	65800	63100	55600	16400	19400	16100
mws0214	D-Sorbitol	Organic oxygen compounds	Organooxygen compounds	Carbohydrates and carbohydrate conjugates	1.0908	3.5066	1.8101	1.9813e-05	4.703	59400	53900	52500	110000	121000	113000	31900	34300	31900
pme3443	Sinapinaldehyde	Phenylpropanoids and polyketides	Cinnamic acids and derivatives	Hydroxycinnamic acids and derivatives	1.0871	3.4417	1.7831	0.00010392	3.9833	65200	55900	63300	93900	105000	105000	26700	29900	31700
mws4183	Quercetin-3-O-α-L-arabinopyranoside(guaijaverin)	Phenylpropanoids and polyketides	Flavonoids	Flavonoid glycosides	1.0917	3.3861	1.7596	7.3502e-06	5.1337	1560000	1540000	1400000	2680000	2870000	2800000	834000	838000	794000
mws1589	Panose	Organic oxygen compounds	Organooxygen compounds	Carbohydrates and carbohydrate conjugates	1.0807	3.2909	1.7185	0.00036956	3.4323	23900	27600	24500	51300	47600	53800	14200	18100	14100
pmb0639	8-C-Hexosyl-apigenin O-hexosyl-O-hexoside	Phenylpropanoids and polyketides	Flavonoids	Flavonoid glycosides	1.0778	3.2278	1.6905	0.00053251	3.2737	62000	52200	47600	242000	239000	202000	81900	63500	66200
mws0227	L-Leucine	Organic acids and derivatives	Carboxylic acids and derivatives	Amino acids, peptides, and analogues	1.0793	3.0803	1.6231	0.00044246	3.3541	2020000	1750000	1600000	3610000	4270000	3240000	1120000	1220000	1270000
mws0258	L-Isoleucine	Organic acids and derivatives	Carboxylic acids and derivatives	Amino acids, peptides, and analogues	1.0803	3.0494	1.6085	0.00039133	3.4075	2060000	1730000	1570000	3330000	4050000	3110000	1080000	1180000	1180000
mws1587	α-Aminocaproic acid	Organic acids and derivatives	Carboxylic acids and derivatives	Amino acids, peptides, and analogues	1.0807	3	1.585	0.00036956	3.4323	2090000	1810000	1620000	3630000	4300000	3320000	1180000	1260000	1310000
pmp001133	N-methyldendrobine	Alkaloids and derivatives	Sesquiterpene alkaloids	Sesquiterpene alkaloids	1.0757	2.9976	1.5838	0.00067748	3.1691	3290000	2900000	3280000	4020000	4120000	4480000	1430000	1610000	1170000
mws0890	D-Serine	Organic acids and derivatives	Carboxylic acids and derivatives	Amino acids, peptides, and analogues	1.0701	2.949	1.5602	0.0011324	2.946	6530	8370	6450	16100	15600	12800	5020	5780	4290
pme1228	5-Hydroxy-L-tryptophan	Organoheterocyclic compounds	Indoles and derivatives	Tryptamines and derivatives	1.0748	2.9064	1.5392	0.00073483	3.1338	265000	204000	225000	597000	439000	516000	180000	165000	189000
pme0253	N-Acetyl-L-leucine	Organic acids and derivatives	Carboxylic acids and derivatives	Amino acids, peptides, and analogues	1.0539	2.9038	1.5379	0.003007	2.5219	40400	29700	29300	96200	101000	80400	28000	40600	27000
pmp001271	2,3-Dihydroxypropyl-9,12-octadecadienoate-hexose-hexose	Lipids and lipid-like molecules	Fatty Acyls	Lineolic acids and derivatives	1.0764	2.8981	1.5351	0.00062482	3.2042	43300	40200	45100	64600	66800	61900	23100	18500	25100
pme2019	DL-Arabinose	Organic oxygen compounds	Organooxygen compounds	Carbohydrates and carbohydrate conjugates	1.0739	2.8049	1.4879	0.00080015	3.0968	241000	286000	243000	577000	455000	578000	181000	213000	180000
Qingke_Rfmb090-1-3	13-Hydroxy-9,11-octadecadienoic acid	Lipids and lipid-like molecules	Fatty Acyls	Lineolic acids and derivatives	1.0897	2.7811	1.4756	3.8756e-05	4.4117	31000000	34900000	31700000	47500000	47500000	46000000	17500000	17500000	15700000
Qingke_Rfmb091-1-1	9-Hydroxy-10,12-octadecadienoic acid	Lipids and lipid-like molecules	Fatty Acyls	Lineolic acids and derivatives	1.0896	2.7756	1.4728	4.2473e-05	4.3719	28100000	31100000	28700000	42400000	41600000	40900000	15500000	15600000	13900000
pme0369	Kaempferol 3-O-rutinoside (Nicotiflorin)	Phenylpropanoids and polyketides	Flavonoids	Flavonoid glycosides	1.0739	2.7436	1.4561	0.00079827	3.0979	1640000	1920000	1770000	2610000	2840000	3080000	879000	1160000	1070000
mws0232	Riboflavin	Organoheterocyclic compounds	Pteridines and derivatives	Alloxazines and isoalloxazines	1.0887	2.723	1.4452	5.9151e-05	4.228	809000	595000	527000	2450000	2630000	2490000	867000	927000	986000
pmn001688	9S-Hyroxy-10E,12E-octadecadienoic acid	Lipids and lipid-like molecules	Fatty Acyls	Fatty acids and conjugates	1.0881	2.7117	1.4392	7.4468e-05	4.128	29000000	33300000	30500000	43400000	45200000	44000000	16800000	17200000	14900000
pmb1096	Indole	Organoheterocyclic compounds	Indoles and derivatives	Indoles	1.0861	2.6702	1.4169	0.00013848	3.8586	69000	50600	55200	133000	139000	136000	45900	54900	52000
pmp001275	3-Hydroxypropyl palmitate glc-glucosamine	Lipids and lipid-like molecules	Fatty Acyls	Fatty acids and conjugates	1.0901	2.6455	1.4035	3.1678e-05	4.4992	681000	789000	646000	1200000	1120000	1090000	416000	432000	441000
mws2104	D-Pinitol	Organic oxygen compounds	Organooxygen compounds	Alcohols and polyols	1.0749	2.6328	1.3966	0.00073043	3.1364	27100	22900	23400	39700	38300	36000	13900	16800	12600
pmb0665	Luteolin 8-C-hexosyl-O-hexoside	Phenylpropanoids and polyketides	Flavonoids	Flavonoid glycosides	1.0901	2.6318	1.396	3.2909e-05	4.4827	2130000	1560000	1660000	4260000	4600000	4720000	1680000	1720000	1760000
pme0490	Nicotinic acid	Organoheterocyclic compounds	Pyridines and derivatives	Pyridinecarboxylic acids and derivative	1.0569	2.6216	1.3904	0.0026037	2.5844	300000	262000	219000	466000	630000	435000	203000	175000	206000
GQ512006	Quercetin-3-O-glucoside-7-O-rhamnoside	Phenylpropanoids and polyketides	Flavonoids	Flavonoid glycosides	1.0889	2.6122	1.3852	5.5446e-05	4.2561	1970000	1560000	1430000	3920000	4220000	4320000	1510000	1600000	1660000
Li512117	Quercetin 3-O-rhanosylgalactoside	Phenylpropanoids and polyketides	Flavonoids	Flavonoid glycosides	1.0876	2.5992	1.3781	8.7755e-05	4.0567	1990000	1470000	1490000	4080000	4200000	4560000	1550000	1660000	1730000
pmn001564	Shomaside E	Organic oxygen compounds	Organooxygen compounds	Phenolic glycosides	1.0129	2.5905	1.3732	0.010674	1.9717	54400	79900	68400	90700	86000	101000	43600	23500	40100
pmb0889	Punicic acid	Lipids and lipid-like molecules	Fatty Acyls	Lineolic acids and derivatives	1.083	2.5815	1.3682	0.00026621	3.5748	55000000	50600000	55900000	65700000	66300000	69100000	27000000	28000000	22900000
mws0620	N-Methyltryptamine	Alkaloids and derivatives	Indoles and derivatives	Tryptamines and derivatives	1.0342	2.5613	1.3569	0.0061884	2.2084	28700	28000	20200	46900	60200	72700	21200	20900	28100
mws4170	D-Glucose	Organic oxygen compounds	Organooxygen compounds	Carbohydrates and carbohydrate conjugates	1.0883	2.5511	1.3511	6.8663e-05	4.1633	8810000	9160000	9560000	22300000	20400000	20900000	7930000	8840000	8160000
mws0972	5-Hydroxyhexanoic acid	Lipids and lipid-like molecules	Fatty Acyls	Fatty acids and conjugates	1.0909	2.5249	1.3362	1.7373e-05	4.7601	134000	128000	121000	200000	190000	194000	80200	76700	74400
mws0198	D-(+)-Glucose	Organic oxygen compounds	Organooxygen compounds	Carbohydrates and carbohydrate conjugates	1.0901	2.5151	1.3306	3.2909e-05	4.4827	4920000	5390000	4530000	7270000	7570000	6790000	2860000	2890000	2850000
pme0321	Kaempferol 7-O-rhamnoside	Phenylpropanoids and polyketides	Flavonoids	Flavonoid glycosides	1.0564	2.5055	1.3251	0.0026617	2.5748	40200	41600	44800	56500	51300	51300	24700	22200	16600
mws0282	L-Tryptophan	Organic acids and derivatives	Carboxylic acids and derivatives	Amino acids, peptides, and analogues	1.091	2.5054	1.3251	1.6666e-05	4.7782	20100000	20200000	19500000	30900000	30700000	30600000	11900000	12900000	12000000
pmp001216	Euryalin B	Phenylpropanoids and polyketides	Lignans	Lignans	1.0905	2.4129	1.2707	2.4957e-05	4.6028	41800	37900	35100	59200	62600	58200	25700	24700	24200
mws1375	Nicotianamine	Organic acids and derivatives	Carboxylic acids and derivatives	Amino acids, peptides, and analogues	1.0349	2.3513	1.2334	0.0060991	2.2147	317000	297000	268000	194000	177000	127000	62200	75900	73700
pme1474	5'-Deoxy-5'-(methylthio)adenosine	Nucleosides, nucleotides, and analogues	5'-deoxyribonucleosides	5'-deoxy-5'-thionucleosides	1.0876	2.3347	1.2232	8.7755e-05	4.0567	1590000	1200000	1180000	4110000	3850000	3760000	1580000	1680000	1760000
pmn001511	3-Hydroxy-5-Methylphenol-1-Oxy-β-D-Glucose	Benzenoids	Phenols	Cresols	1.088	2.2789	1.1883	7.5588e-05	4.1215	9290000	9780000	9210000	14100000	13600000	14300000	6490000	6190000	5750000
mws0572	5-Methylcytosine	Organoheterocyclic compounds	Diazines	Pyrimidines and pyrimidine derivatives	1.0816	2.2276	1.1555	0.00032746	3.4848	2580000	2200000	1940000	4340000	4270000	4310000	1770000	1880000	2150000
mws0341	(S)-(-)-2-Hydroxyisocaproic acid	Lipids and lipid-like molecules	Fatty acids	Fatty acids and conjugates	1.0911	2.207	1.1421	1.4755e-05	4.831	831000	757000	781000	1120000	1150000	1120000	500000	504000	532000
pmp000001	Hispidulin	Phenylpropanoids and polyketides	Flavonoids	O-methylated flavonoids	1.0275	2.1926	1.1327	0.0074679	2.1268	157000	118000	155000	160000	188000	187000	104000	73200	66800
pme2693	N-Acetylputrescine	Organic acids and derivatives	Carboximidic acids and derivatives	Carboximidic acids	1.071	2.1613	1.1119	0.0010484	2.9795	173000	176000	171000	193000	211000	242000	94900	96000	108000
pme0026	L-(+)-Lysine	Organic acids and derivatives	Carboxylic acids and derivatives	Amino acids, peptides, and analogues	1.0601	2.1574	1.1093	0.0021938	2.6588	6600000	5950000	5440000	6200000	6040000	5300000	2410000	3170000	2550000
pme0170	N-α-Acetyl-L-arginine	Organic acids and derivatives	Carboxylic acids and derivatives	Amino acids, peptides, and analogues	1.0353	2.1341	1.0936	0.0060349	2.2193	73700	75500	67000	118000	148000	116000	65700	48200	65100
pme0516	Inositol	Organic oxygen compounds	Organooxygen compounds	Alcohols and polyols	1.0813	2.1167	1.0818	0.00033778	3.4714	725000	796000	749000	1230000	1290000	1180000	591000	626000	531000
pme0193	L-Glutamine	Organic acids and derivatives	Carboxylic acids and derivatives	Amino acids, peptides, and analogues	1.0515	2.1038	1.073	0.0032977	2.4818	7340000	6350000	6220000	7790000	7260000	6640000	3070000	4120000	3120000
mws1080	Galactinol	Organic oxygen compounds	Organooxygen compounds	Carbohydrates and carbohydrate conjugates	1.081	2.0853	1.0603	0.00035602	3.4485	2770000	2790000	2670000	4790000	4660000	5210000	2370000	2500000	2160000
pme3475	Butin	Phenylpropanoids and polyketides	Flavonoids	Flavanone	1.029	2.0472	1.0336	0.0072225	2.1413	795000	611000	759000	781000	785000	907000	468000	426000	314000
mws4134	Oxidized Glutathione	Organic acids and derivatives	Carboxylic acids and derivatives	Amino acids, peptides, and analogues	0.93804	2.0432	1.0308	0.035347	1.4517	19000	18400	22700	40300	25700	47600	21800	18000	15800
pmp001287	N-Benzylmethylene isomethylamine	Organic nitrogen compounds	Organonitrogen compounds	Amines	1.09	2.0405	1.0289	3.3608e-05	4.4736	17000000	14100000	16000000	29600000	28500000	27600000	13700000	14400000	13900000
mws1712	D-(+)-Phenylalanine	Organic acids and derivatives	Carboxylic acids and derivatives	Amino acids, peptides, and analogues	1.087	2.0354	1.0253	0.00010873	3.9636	1400000	1080000	1160000	2380000	2370000	2150000	1100000	1160000	1130000
mws0008	Hydrocinnamic acid	Phenylpropanoids and polyketides	Phenylpropanoic acids	Phenylpropanoic acids	0.99235	2.016	1.0115	0.016192	1.7907	33200	38900	41300	57900	51100	42600	30400	25800	19000
Qingke_Rfmb262-der14-1	Syringaresinol-aceGlu	Phenylpropanoids and polyketides	Lignans	Lignans	1.0621	0.49925	-1.0022	0.0019756	2.7043	376000	356000	359000	228000	249000	190000	470000	427000	439000
pmp000413	Genistein 8-C-glucoside	Phenylpropanoids and polyketides	Flavonoids	Flavonoid glycosides	1.0597	0.49591	-1.0119	0.0022444	2.6489	2880000	2340000	2410000	1720000	1600000	2130000	3500000	3790000	3700000
mws0028	Vanillic acid	Benzenoids	Benzene and substituted derivatives	Benzoic acids and derivatives	1.0227	0.49383	-1.0179	0.0084415	2.0736	437000	453000	421000	345000	425000	270000	730000	654000	722000
pme3174	Cytidine 5'-monophosphate(Cytidylic acid)	Organic oxygen compounds	Organooxygen compounds	Carbohydrates and carbohydrate conjugates	0.84604	0.47375	-1.0778	0.082935	1.0813	81900	69300	88200	31400	21700	26300	57700	31900	78000
pmp000237	Apigenin-6-C-2-glucuronylxyloside	Phenylpropanoids and polyketides	Flavonoids	Flavonoid glycosides	0.90758	0.46799	-1.0955	0.049371	1.3065	161000	147000	145000	62500	57700	140000	188000	185000	183000
pmn001498	Isodendrocrepine	Alkaloids and derivatives	UN	UN	1.0848	0.46352	-1.1093	0.00018511	3.7326	5720000	6990000	6160000	5000000	4710000	4330000	10300000	9690000	10300000
pmb2444	MAG(18:3)isomer1	Lipids and lipid-like molecules	Fatty Acyls	Lineolic acids and derivatives	1.0858	0.45884	-1.1239	0.00014786	3.8301	15400000	13100000	15900000	6760000	6820000	7710000	15700000	15600000	15100000
pme3227	Vitexin 2''-O-β-L-rhamnoside	Phenylpropanoids and polyketides	Flavonoids	Flavonoid glycosides	0.89206	0.45486	-1.1365	0.05683	1.2454	393000	244000	227000	103000	127000	289000	376000	369000	396000
mws0425	Citraconic acid	Lipids and lipid-like molecules	Fatty Acyls	Fatty acids and conjugates	1.0863	0.45285	-1.1429	0.00013154	3.881	1190000	1190000	1270000	794000	688000	746000	1660000	1660000	1600000
mws0072	Apigenin 5-O-glucoside	Phenylpropanoids and polyketides	Flavonoids	Flavonoid glycosides	1.0519	0.44243	-1.1765	0.0032724	2.4851	111000	83900	85500	64400	62700	80400	181000	136000	152000
pmp001247	Feruloylcholine glucoside	Phenylpropanoids and polyketides	Cinnamic acids and derivatives	Coumaric acids and derivatives	1.0746	0.43655	-1.1958	0.00074666	3.1269	334000	259000	244000	329000	314000	272000	739000	630000	727000
pme2596	4-Pyridoxic acid	Organoheterocyclic compounds	Pyridines and derivatives	Pyridinecarboxylic acids and derivatives	1.0679	0.42477	-1.2352	0.0013382	2.8735	103000	72800	81100	80500	74200	80200	183000	157000	213000
pmb0764	4-Methyl-5-thiazoleethanol	Organoheterocyclic compounds	Azoles	Thiazoles	1.0815	0.41452	-1.2705	0.00032853	3.4834	129000	94300	93800	84800	102000	95900	215000	226000	241000
mws5040	Turanose	Lipids and lipid-like molecules	Fatty Acyls	Fatty acyl glycosides	1.0802	0.41313	-1.2753	0.0003917	3.407	507000	462000	451000	111000	99200	117000	240000	275000	277000
pmp000003	Nepetin	Phenylpropanoids and polyketides	Flavonoids	O-methylated flavonoids	1.037	0.40603	-1.3003	0.0057215	2.2425	32500	31900	37700	11800	16400	18900	42400	34400	39200
pme3382	N-Acetylthreonine	Organic acids and derivatives	Carboxylic acids and derivatives	Amino acids, peptides, and analogues	1.0653	0.40418	-1.3069	0.0016048	2.7946	50900	64300	58800	46300	38600	40800	117000	87000	107000
pmn001423	Roseoside	Homogeneous non-metal compounds	Other non-metal organides	Other non-metal oxides	1.0918	0.39291	-1.3477	6.3418e-06	5.1978	1070000	1110000	1040000	801000	799000	840000	2050000	2050000	2110000
mws0906	Coniferin	Organic oxygen compounds	Organooxygen compounds	Phenolic glycosides	1.09	0.38914	-1.3616	3.3608e-05	4.4736	34800000	34100000	33000000	16200000	17500000	17900000	45400000	43400000	43800000
pmb1562	MAG(18:4)isomer3	Lipids and lipid-like molecules	Fatty Acyls	Lineolic acids and derivatives	1.0653	0.38723	-1.3687	0.0016048	2.7946	257000	254000	286000	149000	138000	180000	459000	356000	391000
pmn001583	Bioquercetin	Phenylpropanoids and polyketides	Flavonoids	Flavonoid glycosides	1.09	0.38076	-1.393	3.3608e-05	4.4736	46400000	42200000	39000000	29400000	28300000	27400000	71800000	73200000	78500000
mws0191	Betaine	Organic acids and derivatives	Carboxylic acids and derivatives	Amino acids, peptides, and analogues	1.075	0.37707	-1.4071	0.00072371	3.1404	1670000	1730000	1930000	1010000	955000	863000	2280000	2890000	2330000
mws0281	Citric Acid	Organic acids and derivatives	Carboxylic acids and derivatives	Tricarboxylic acids and derivatives	1.0449	0.37413	-1.4184	0.004365	2.36	3180000	2860000	3600000	2060000	1530000	1240000	4250000	4010000	4650000
mws2212	Caffeic acid	Phenylpropanoids and polyketides	Cinnamic acids and derivatives	Hydroxycinnamic acids and derivatives	1.0859	0.37395	-1.4191	0.00014578	3.8363	25800000	27100000	25700000	16300000	14700000	17800000	43300000	43800000	43400000
pmp001269	Hexadecyl ethanolamine	Organic acids and derivatives	Carboximidic acids and derivatives	Carboximidic acids	1.0871	0.37033	-1.4331	0.00010534	3.9774	151000	120000	139000	69900	72100	70200	196000	173000	204000
pme1002	L-Tyramine	Organic acids and derivatives	Carboxylic acids and derivatives	Amino acids, peptides, and analogues	1.0863	0.36937	-1.4369	0.00013069	3.8838	52300000	48500000	42900000	26400000	23100000	24300000	63300000	71600000	64900000
pme1439	p-Coumaric acid	Phenylpropanoids and polyketides	Cinnamic acids and derivatives	Hydroxycinnamic acids and derivatives	1.0783	0.36847	-1.4404	0.00050265	3.2987	813000	580000	648000	457000	446000	394000	1060000	1130000	1330000
pmn001497	Dendrocrepine	Alkaloids and derivatives	UN	UN	1.0813	0.356	-1.4901	0.00033778	3.4714	1710000	2020000	1760000	1370000	1290000	1110000	3540000	3270000	3780000
mws0813	5-Oxoproline	Organic acids and derivatives	Carboxylic acids and derivatives	Amino acids, peptides, and analogues	1.0743	0.35051	-1.5125	0.00076617	3.1157	6350	10000	9070	6280	6040	8220	20100	19000	19500
pmn001420	1-O-[(E)-Caffeoyl]-β-D-glucopyranose	Benzenoids	Benzene and substituted derivatives	Benzoic acids and derivatives	1.0875	0.35043	-1.5128	9.0787e-05	4.042	904000	922000	919000	400000	383000	447000	1210000	1120000	1180000
pmn001686	10,16-Dihydroxy-palmitic acid	Lipids and lipid-like molecules	Fatty Acyls	Fatty acids and conjugates	1.089	0.34205	-1.5477	5.3925e-05	4.2682	30400	30500	28600	17600	17900	18100	48100	52700	55900
mws0059	Rutin (Quercetin 3-rutinoside)	Phenylpropanoids and polyketides	Flavonoids	Flavonoid glycosides	1.0847	0.3349	-1.5782	0.00018997	3.7213	33600000	31900000	32800000	23500000	20900000	19600000	61100000	61100000	68900000
mws1013	Esculetin	Phenylpropanoids and polyketides	Coumarins and derivatives	Coumarins and derivatives	1.0871	0.3185	-1.6507	0.00010392	3.9833	1760000	1410000	2040000	1120000	1000000	1100000	3600000	3080000	3430000
pme2559	N-Acetylaspartate	Organic acids and derivatives	Carboxylic acids and derivatives	Amino acids, peptides, and analogues	1.0484	0.315	-1.6666	0.0037727	2.4233	89300	68500	92400	43700	61300	39900	150000	126000	184000
pmb0149	MAG (18:4 )isomer1	Lipids and lipid-like molecules	Fatty Acyls	Lineolic acids and derivatives	1.0777	0.31485	-1.6673	0.00053699	3.27	31500	30900	31000	23600	21300	17000	66700	65600	64300
pmp001245	Feruloylcholine	Phenylpropanoids and polyketides	Cinnamic acids and derivatives	Coumaric acids and derivatives	1.0858	0.30924	-1.6932	0.00014826	3.829	1380000	1080000	1100000	853000	829000	727000	2770000	2640000	2380000
pmb0863	LysoPC 16:2(2n isomer)	Lipids and lipid-like molecules	Glycerophospholipids	Glycerophosphocholines	1.0897	0.29916	-1.741	4.0654e-05	4.3909	95900	99600	96800	46100	46500	49200	147000	169000	158000
mws0467	3-(4-Hydroxyphenyl)-propionic acid	Phenylpropanoids and polyketides	Phenylpropanoic acids	Phenylpropanoic acids	1.0834	0.29247	-1.7736	0.00024798	3.6056	305000	322000	315000	192000	208000	175000	575000	695000	696000
mws0055	Tangeretin	Phenylpropanoids and polyketides	Flavonoids	O-methylated flavonoids	1.006	0.29045	-1.7837	0.012378	1.9074	13300	12000	12500	5810	6200	6230	16000	14700	32100
pme1738	3-Carbamyl-1-methylpyridinium (1-Methylnicotinamide)	Organoheterocyclic compounds	Pyridines and derivatives	Pyridinecarboxylic acids and derivatives	1.0854	0.28558	-1.808	0.00016125	3.7925	190000	161000	169000	62200	68100	55900	221000	232000	199000
Qingke_Rfmb257-der14-2	Pinoresinol-acetylglucose	Phenylpropanoids and polyketides	Lignans	Lignan glycosides	1.0823	0.2767	-1.8536	0.00030437	3.5166	77300	70800	58900	25800	28200	33300	107000	113000	95500
mws0628	4-Hydroxybenzaldehyde	Organic oxygen compounds	Organooxygen compounds	Carbonyl compounds	1.09	0.27281	-1.874	3.3623e-05	4.4734	4120000	4270000	4270000	2180000	1980000	1970000	7070000	7510000	7890000
pmp001255	N-Trans-feruloyltyramine	Phenylpropanoids and polyketides	Cinnamic acids and derivatives	Hydroxycinnamic acids and derivatives	1.0805	0.26653	-1.9076	0.00038053	3.4196	115000	108000	123000	39800	42300	47700	139000	162000	186000
mws0383	Cis-10-Heptadecenoic Acid	Lipids and lipid-like molecules	Fatty Acyls	Fatty acids and conjugates	1.0708	0.25525	-1.97	0.0010668	2.9719	1080000	1810000	1540000	1240000	1070000	873000	3830000	3670000	4970000
pmn001682	Sorbic acid	Lipids and lipid-like molecules	Fatty Acyls	Fatty acids and conjugates	1.0895	0.24821	-2.0103	4.385e-05	4.358	16300000	16300000	17000000	8860000	8740000	10200000	38900000	36700000	36400000
mws0444	3-Aminosalicylic acid	Benzenoids	Benzene and substituted derivatives	Benzoic acids and derivatives	1.0841	0.24206	-2.0466	0.00021635	3.6648	421000	428000	416000	208000	176000	157000	754000	693000	788000
mws0983	N-Oleoylethanolamine	Organic nitrogen compounds	Organonitrogen compounds	Amines	1.0815	0.23859	-2.0674	0.00032853	3.4834	636000	614000	679000	260000	210000	236000	934000	875000	1150000
pmp001252	N-p-Coumaroyltyramine	Phenylpropanoids and polyketides	Cinnamic acids and derivatives	Hydroxycinnamic acids and derivatives	1.0822	0.22967	-2.1224	0.00030603	3.5142	153000	132000	142000	33900	43500	48000	180000	184000	182000
pmp000460	N-cis-Paprazine	Phenylpropanoids and polyketides	Cinnamic acids and derivatives	Hydroxycinnamic acids and derivatives	1.0815	0.21902	-2.1909	0.00032853	3.4834	3950000	3450000	3760000	879000	1260000	1120000	4720000	5230000	4930000
mws0497	L-(-)-3-Phenyllactic acid	Phenylpropanoids and polyketides	Phenylpropanoic acids	Phenylpropanoic acids	1.0618	0.21878	-2.1924	0.0020041	2.6981	170000	196000	193000	114000	111000	66200	415000	415000	501000
pmb2940	1-O-β-D-Glucopyranosyl sinapate	Phenylpropanoids and polyketides	Cinnamic acids and derivatives	Hydroxycinnamic acids and derivatives	1.0894	0.21676	-2.2058	4.5719e-05	4.3399	3340000	3410000	3300000	1360000	1530000	1610000	7170000	7120000	6470000
pme0281	Terephthalic acid	Benzenoids	Benzene and substituted derivatives	Benzoic acids and derivatives	1.071	0.21279	-2.2325	0.0010484	2.9795	4920000	4860000	4940000	1960000	1940000	1690000	7000000	7870000	11400000
pmp001178	N-cis-sinapoyltyramine	Organic nitrogen compounds	Organonitrogen compounds	Amines	1.0784	0.20415	-2.2923	0.00050047	3.3006	4000000	3370000	3780000	798000	1210000	1140000	5090000	5320000	5010000
pmp001186	7-Hydroxy-1-(3,4-dihydroxyphenyl)-N2,N3-bis(4-hydroxyphenethyl)-6,8-dimethoxy-1,2-dihydronaphthalene-2,3-dicarboxamide	Alkaloids and derivatives	UN	UN	1.0822	0.20285	-2.3015	0.00030603	3.5142	118000	125000	116000	29900	31500	38400	171000	182000	139000
pmn001729	N-z-p-Coumaroyl tyramine	Benzenoids	Benzene and substituted derivatives	Phenethylamines	1.0861	0.20268	-2.3027	0.00013626	3.8656	519000	563000	524000	210000	204000	267000	1070000	1150000	1140000
pmp001200	Methoxy-N-Caffeoyltyramine	Phenylpropanoids and polyketides	Cinnamic acids and derivatives	Hydroxycinnamic acids and derivatives	1.0892	0.2	-2.3219	4.8769e-05	4.3119	18700000	15000000	16400000	3790000	4530000	4460000	20000000	21900000	22000000
pme0282	Phthalic acid	Benzenoids	Benzene and substituted derivatives	Benzoic acids and derivatives	1.0668	0.19813	-2.3354	0.0014548	2.8372	592000	587000	586000	226000	216000	174000	807000	932000	1370000
pmb0653	Di-C,C-hexosyl-apigenin	Phenylpropanoids and polyketides	Flavonoids	Flavonoid glycosides	1.082	0.18969	-2.3983	0.00031292	3.5046	806000	636000	562000	167000	154000	198000	933000	1040000	763000
pmp001256	N-Cis-feruloyltyramine	Phenylpropanoids and polyketides	Cinnamic acids and derivatives	Hydroxycinnamic acids and derivatives	1.0902	0.18752	-2.4149	3.0767e-05	4.5119	726000	639000	710000	154000	181000	176000	864000	950000	911000
pmb0896	N'-Feruloyl putrescine	Organic nitrogen compounds	Organonitrogen compounds	Amines	1.0813	0.18219	-2.4565	0.00033778	3.4714	113000	93600	81600	51500	34500	47000	241000	257000	232000
pme1665	Isovitexin 7-O-glucoside(Saponarin)	Phenylpropanoids and polyketides	Flavonoids	Flavonoid glycosides	1.0913	0.18204	-2.4576	1.2625e-05	4.8988	199000	265000	223000	62000	60900	67700	330000	353000	364000
pme0137	N-α-Acetyl-L-glutamine	Organic acids and derivatives	Carboxylic acids and derivatives	Amino acids, peptides, and analogues	1.089	0.17178	-2.5414	5.2468e-05	4.2801	334000	248000	278000	100000	93600	118000	625000	578000	611000
pmn001517	3,4,5-Trimethoxyphenyl-β-D-Glucopyranoside	Organic oxygen compounds	Organooxygen compounds	Carbohydrates and carbohydrate conjugates	1.0893	0.15181	-2.7197	4.5943e-05	4.3378	15400000	16200000	16500000	4450000	4500000	3650000	26100000	28000000	28900000
GQ512001	Quercetin-O-rutinoside-hexose	Phenylpropanoids and polyketides	Flavonoids	Flavonoid glycosides	1.0913	0.14758	-2.7605	1.2517e-05	4.9025	2130000	1950000	2240000	519000	547000	609000	3850000	3690000	3810000
pmn001728	N-Acetyl-DL-tryptophan	Organic acids and derivatives	Carboxylic acids and derivatives	Amino acids, peptides, and analogues	1.0894	0.13405	-2.8991	4.4654e-05	4.3501	793000	774000	827000	199000	236000	250000	1580000	1780000	1750000
pmn001713	Luteolin-7-O-β-D-rutinoside	Phenylpropanoids and polyketides	Flavonoids	Flavonoid glycosides	1.0905	0.13154	-2.9264	2.4957e-05	4.6028	4660000	5240000	4860000	1050000	1240000	1130000	8770000	7970000	9260000
mws1138	Batanin	Benzenoids	Benzene and substituted derivatives	Benzene and substituted derivatives	1.0887	0.12746	-2.9719	5.9654e-05	4.2244	8550000	7360000	7570000	1810000	1390000	1720000	13800000	12200000	12600000
pmb0865	LysoPC 18:3(2n isomer)	Lipids and lipid-like molecules	Glycerophospholipids	Glycerophosphocholines	1.0917	0.12252	-3.029	7.3502e-06	5.1337	27500000	26700000	27100000	5010000	5130000	5150000	38700000	41000000	45100000
pmn001419	1-O-[(E)-p-Cumaroyl]-β-D-glucopyranose	Benzenoids	Benzene and substituted derivatives	Benzoic acids and derivatives	1.0923	0.12229	-3.0316	1.7363e-06	5.7604	19600000	19300000	19200000	4250000	4660000	4420000	36900000	36500000	35600000
pmb2591	Acetyltryptophan	Organic acids and derivatives	Carboxylic acids and derivatives	Amino acids, peptides, and analogues	1.0882	0.12104	-3.0464	7.2608e-05	4.139	1110000	1310000	1230000	316000	366000	365000	2710000	3370000	2570000
pmb0854	LysoPC 18:3	Lipids and lipid-like molecules	Glycerophospholipids	Glycerophosphocholines	1.0911	0.1164	-3.1029	1.4743e-05	4.8314	17000000	16600000	16000000	2670000	2530000	2680000	20800000	21900000	25000000
pmp001187	1-(Dihydroxyphenyl)-N2,N3-bis(4-hydroxyphenethyl)-(5-8)-dimethoxy-1,2dihydronaphthalene-2,3-dicarboxamide	Alkaloids and derivatives	UN	UN	1.0881	0.1154	-3.1153	7.3905e-05	4.1313	4700000	4000000	4210000	763000	741000	902000	6860000	7930000	6060000
pmn001689	9-Hydroxy-12-oxo-10-octadecenoic acid	Lipids and lipid-like molecules	Fatty Acyls	Fatty acids and conjugates	1.0922	0.11458	-3.1256	2.0929e-06	5.6793	7010000	7440000	7180000	2170000	2090000	1950000	17900000	18200000	18100000
pmn001496	N-isopentenyl-dendroxine	Alkaloids and derivatives	Sesquiterpene alkaloids	Sesquiterpene alkaloids	1.0924	0.10265	-3.2842	1.0176e-06	5.9924	53400	57000	51200	11600	11600	11700	109000	112000	119000
mws0289	LysoPE 18:1	Lipids and lipid-like molecules	Glycerophospholipids	Glycerophosphocholines	1.0913	0.09776	-3.3546	1.2679e-05	4.8969	1150000	1210000	1200000	204000	201000	206000	2110000	2280000	1860000
pmb0720	Tricin O-malonylhexoside	Phenylpropanoids and polyketides	Flavonoids	Flavonoid glycosides	1.0917	0.086146	-3.5371	7.1861e-06	5.1435	973000	747000	918000	115000	105000	122000	1260000	1390000	1320000
GQ512002	Isorhamnetin-3-O-rutinoside	Phenylpropanoids and polyketides	Flavonoids	Flavonoid glycosides	1.0894	0.083497	-3.5821	4.4654e-05	4.3501	6870000	7250000	7460000	974000	969000	1280000	13500000	12900000	12200000
mws0048	Vitexin	Phenylpropanoids and polyketides	Flavonoids	Flavonoid glycosides	1.0894	0.070196	-3.8325	4.5719e-05	4.3399	3850000	3590000	3710000	650000	799000	845000	12300000	10600000	9780000
pmp001190	(5-8)-Hydroxy-1-(hydroxylmethoxyphenyl)-N2,N3-bis(4-hydroxyphenethyl)-(5-8)-dimethoxy-1,2-dihydronaphthalene-2,3-dicarboxamide	Alkaloids and derivatives	UN	UN	1.0904	0.068706	-3.8634	2.5104e-05	4.6003	205000	182000	190000	26700	22900	27900	351000	424000	353000
mws1434	Isovitexin	Phenylpropanoids and polyketides	Flavonoids	Flavonoid glycosides	1.0906	0.066824	-3.9035	2.3302e-05	4.6326	4010000	3910000	3790000	706000	713000	853000	12500000	11300000	10200000
pme0257	Uracil	Organoheterocyclic compounds	Diazines	Pyrimidines and pyrimidine derivatives	1.0828	0.051804	-4.2708	0.00027776	3.5563	365000	359000	397000	55000	38000	39100	684000	726000	1140000
pmb3024	Luteolin C-hexoside	Phenylpropanoids and polyketides	Flavonoids	Flavonoid glycosides	1.0914	0.048377	-4.3695	1.0406e-05	4.9827	264000	285000	300000	29300	35700	31900	728000	650000	625000
pmb3026	Quercetin O-acetylhexoside	Phenylpropanoids and polyketides	Flavonoids	Flavonoid glycosides	1.0908	0.04766	-4.3911	1.9172e-05	4.7173	5580000	6070000	5230000	502000	413000	521000	11100000	9320000	9710000
pmb0736	Tricin 7-O-hexoside	Phenylpropanoids and polyketides	Flavonoids	Flavonoid glycosides	1.0894	0.047154	-4.4065	4.5541e-05	4.3416	351000	237000	263000	15200	20300	22500	392000	415000	423000
pmp001281	LysoPC(18:1)	Lipids and lipid-like molecules	Glycerophospholipids	Glycerophosphocholines	1.0916	0.046279	-4.4335	8.4224e-06	5.0746	1610000	1340000	1600000	102000	116000	124000	2660000	2350000	2380000
pmp000004	Jaceosidin	Phenylpropanoids and polyketides	Flavonoids	O-methylated flavonoids	1.0921	0.0413	-4.5977	2.9194e-06	5.5347	331000	281000	320000	17800	19200	20200	490000	433000	462000
pmb0706	Quercetin 5-O-malonylhexosyl-hexoside	Phenylpropanoids and polyketides	Flavonoids	Flavonoid glycosides	1.0924	0.041214	-4.6007	1.1013e-06	5.9581	984000	783000	735000	92300	87000	95600	2270000	2290000	2110000
pmb0856	LysoPE 18:1(2n isomer)	Lipids and lipid-like molecules	Glycerophospholipids	Glycerophosphocholines	1.0913	0.03066	-5.0275	1.2625e-05	4.8988	2400000	2270000	2560000	129000	125000	113000	3660000	4650000	3660000
Li512112	Isorhamnetin hexose-malonate	Phenylpropanoids and polyketides	Flavonoids	Flavonoid glycosides	1.0924	0.028568	-5.1295	1.0176e-06	5.9924	1600000	1650000	1570000	74800	82100	76500	2860000	2730000	2580000
Huasheng_mad1387	Trans-arachidin-caffeoyl-rham	Phenylpropanoids and polyketides	Stilbene	Stilbene	1.092	0.027548	-5.1819	4.2869e-06	5.3679	356000	383000	342000	35600	43700	36400	1410000	1400000	1390000
pmb3013	Isorhamnetin O-acetyl-hexoside	Phenylpropanoids and polyketides	Flavonoids	Flavonoid glycosides	1.0896	0.023169	-5.4317	4.0654e-05	4.3909	3870000	3960000	3990000	136000	167000	200000	8420000	7050000	6240000
pmp000241	Luteolin-6-C-2-glucuronylglucoside	Phenylpropanoids and polyketides	Flavonoids	Flavonoid glycosides	1.0921	0.022348	-5.4837	2.9194e-06	5.5347	615000	496000	425000	18500	17900	20700	891000	884000	780000
pmn001644	Quercetin 3-O-β-(2''-O-acetylβ-D-glucuronide)	Phenylpropanoids and polyketides	Flavonoids	Flavonoid glycosides	1.0908	0.015355	-6.0251	1.9813e-05	4.703	6090000	5360000	5610000	141000	154000	191000	11700000	11100000	8850000
Li512111	Isorhamnetin acetyl hexoside	Phenylpropanoids and polyketides	Flavonoids	Flavonoid glycosides	1.0924	0.014669	-6.0911	1.0872e-06	5.9637	9660000	7560000	11800000	241000	239000	274000	17300000	17700000	16400000
mws0027	Syringic acid	Benzenoids	Benzene and substituted derivatives	Benzoic acids and derivatives	1.091	0.014384	-6.1193	1.6199e-05	4.7905	624000	600000	614000	22900	26100	17600	1520000	1610000	1500000
pmb3107	Syringic acid O-glucoside	Benzenoids	Benzene and substituted derivatives	Benzoic acids and derivatives	1.0917	0.014233	-6.1346	7.4345e-06	5.1287	1790000	1930000	1790000	56700	51500	43100	3230000	3620000	3780000
mws0677	N-Acetyl-5-hydroxytryptamine	Alkaloids and derivatives	Indoles and derivatives	Tryptamines and derivatives	0.99061	0.0061285	-7.3503	0.016705	1.7771	133000	123000	108000	9	9	1690	87000	95900	95800
mws2221	Catechin gallate	Phenylpropanoids and polyketides	Flavonoids	Flavans	1.0923	0.00051625	-10.92	1.6753e-06	5.7759	8460	5660	7080	9	9	9	21100	15200	16000
pmb2620	3,4-Dimethoxycinnamic acid	Phenylpropanoids and polyketides	Cinnamic acids and derivatives	Hydroxycinnamic acids and derivatives	1.0927	0.00030892	-11.66	1.9753e-08	7.7044	12800	10600	11100	9	9	9	30600	28800	28000
pmb0676	8-C-Hexosyl-chrysoeriol O-feruloylhexoside	Phenylpropanoids and polyketides	Flavonoids	Flavonoid glycosides	1.0924	0.000299	-11.708	1.1737e-06	5.9304	6810	6510	5920	9	9	9	26300	27800	36200
pmb0713	Tricin 7-O-hexosyl-O-hexoside	Phenylpropanoids and polyketides	Flavonoids	Flavonoid glycosides	1.0926	0.00027245	-11.842	2.3887e-07	6.6218	27500	19300	21300	9	9	9	32200	29900	37000
pmb0684	C-Hexosyl-luteolin O-sinapic acid	Phenylpropanoids and polyketides	Flavonoids	Flavonoid glycosides	1.092	0.00024368	-12.003	3.8041e-06	5.4198	35100	27500	27400	9	9	9	46200	28000	36600
mws2184	Ethyl caffeate	Phenylpropanoids and polyketides	Cinnamic acids and derivatives	Hydroxycinnamic acids and derivatives	1.0927	0.00022222	-12.136	1.9618e-08	7.7073	21200	18900	20300	9	9	9	38700	42300	40500
pmp000013	Eupatilin 3-glucoside	Phenylpropanoids and polyketides	Flavonoids	Flavonoid glycosides	1.0927	0.00021792	-12.164	4.3781e-08	7.3587	27300	22500	24300	9	9	9	39900	39700	44300
pme3140	6-Hydroxy-4-methylcoumarin	Phenylpropanoids and polyketides	Coumarins and derivatives	Coumarins and derivatives	1.0924	0.0002148	-12.185	1.1566e-06	5.9368	21100	22700	22100	9	9	9	41400	49500	34800
pmb0566	Luteolin O-hexosyl-O-pentoside	Phenylpropanoids and polyketides	Flavonoids	Flavonoid glycosides	1.0923	0.0001242	-12.975	1.7913e-06	5.7468	64600	46800	50000	9	9	9	57300	71700	88400
pmb0738	Tricin O-sinapoylhexoside	Phenylpropanoids and polyketides	Flavonoids	Flavonoid glycosides	1.0926	0.00010766	-13.181	1.3359e-07	6.8742	48100	50600	50400	9	9	9	86000	90300	74500
pmb0631	C-Hexosyl-luteolin C-pentoside	Phenylpropanoids and polyketides	Flavonoids	Flavonoid glycosides	1.0927	7.1053e-05	-13.781	2.4977e-09	8.6025	69700	52300	62700	9	9	9	125000	130000	125000
pmb0681	Apigenin 8-C-pentoside	Phenylpropanoids and polyketides	Flavonoids	Flavonoid glycosides	1.0924	6.5693e-05	-13.894	1.0176e-06	5.9924	95000	85900	82700	9	9	9	164000	135000	112000
pmp001064	6'-O-Sinapoyljasminoside B	Lipids and lipid-like molecules	Prenol lipids	Triterpene saponins	1.0927	6.2069e-05	-13.976	5.2869e-08	7.2768	96400	74100	89000	9	9	9	148000	133000	154000
pmp001110	Apigenin-6-C-β-D-xyloside-8-C-β-Darabinoside	Phenylpropanoids and polyketides	Flavonoids	Flavonoid glycosides	1.0922	6.0134e-05	-14.021	2.0929e-06	5.6793	129000	101000	92000	9	9	9	116000	144000	189000
pmp000236	Apigenin-6-C-glucose-8-xylcose	Phenylpropanoids and polyketides	Flavonoids	Flavonoid glycosides	1.0926	5.5785e-05	-14.13	2.1095e-07	6.6758	144000	118000	106000	9	9	9	178000	166000	140000
pmb0678	8-C-Hexosyl-apigenin O-feruloylhexoside	Phenylpropanoids and polyketides	Flavonoids	Flavonoid glycosides	1.0922	4.9632e-05	-14.298	2.7192e-06	5.5656	45900	40000	44300	9	9	9	233000	136000	175000
Qingke_Rfmb056-der14-3	(+)-Medioresinol-ace Glu	Phenylpropanoids and polyketides	Lignans	Lignan glycosides	1.0926	4.1538e-05	-14.555	6.9184e-08	7.16	122000	103000	99600	9	9	9	229000	226000	195000
pmb0680	C-Hexosyl-apigenin O-p-coumaroylhexoside	Phenylpropanoids and polyketides	Flavonoids	Flavonoid glycosides	1.0926	3.2067e-05	-14.929	1.9232e-07	6.716	148000	108000	121000	9	9	9	292000	242000	308000
mws0024	Gallic acid	Benzenoids	Benzene and substituted derivatives	Benzoic acids and derivatives	1.0926	2.5424e-05	-15.263	6.6859e-08	7.1748	200000	208000	155000	9	9	9	322000	353000	387000
mws0169	Cyanidin 3-rutinoside (Keracyanin chloride)	Phenylpropanoids and polyketides	Flavonoids	Flavonoid glycosides	1.0927	2.3356e-05	-15.386	4.0572e-09	8.3918	126000	99600	93600	9	9	9	375000	398000	383000
mws2210	Peonidin 3-O-glucoside chloride	Phenylpropanoids and polyketides	Flavonoids	Flavonoid glycosides	1.0927	7.3569e-06	-17.052	3.9093e-10	9.4079	537000	423000	401000	9	9	9	1210000	1240000	1220000
pmn001706	2-Hydroxyoleanolic acid	Lipids and lipid-like molecules	Prenol lipids	Triterpenoids	1.0927	5.6017e-06	-17.446	1.6999e-09	8.7696	728000	792000	733000	9	9	9	1640000	1570000	1610000
pmp001270	LysoPC(16:2)	Lipids and lipid-like molecules	Glycerophospholipids	Glycerophosphocholines	1.0926	5.5785e-06	-17.452	1.2473e-07	6.904	1180000	1080000	1270000	9	9	9	1400000	1630000	1810000
pmp001248	Caffeoylcholine 5-glucoside	Organic nitrogen compounds	Organonitrogen compounds	Quaternary ammonium salts	1.0927	5.1136e-06	-17.577	1.9618e-08	7.7073	502000	478000	353000	9	9	9	1850000	1640000	1790000
mws0275	L-(-)-Malic acid	Organic acids and derivatives	Hydroxy acids and derivatives	Beta hydroxy acids and derivatives	1.0925	3.9941e-06	-17.934	5.112e-07	6.2914	1380000	1380000	1340000	9	9	9	2100000	2780000	1880000
mws0177	2-Furanoic acid	Organoheterocyclic compounds	Furans	Furoic acid and derivatives	1.0926	3.9764e-06	-17.94	1.6609e-07	6.7796	960000	991000	881000	9	9	9	1910000	2350000	2530000
pmp000126	Luteolin-6,8-di-C-glucoside	Phenylpropanoids and polyketides	Flavonoids	Flavonoid glycosides	1.0927	3.4307e-06	-18.153	2.8279e-08	7.5485	1600000	997000	1150000	9	9	9	2500000	2870000	2500000
pmp000127	Chysoeriol-6,8-di-C-glucoside	Phenylpropanoids and polyketides	Flavonoids	Flavonoid glycosides	1.0927	2.8272e-06	-18.432	2.199e-08	7.6578	2200000	1980000	1860000	9	9	9	3450000	3120000	2980000
pmp001111	Violanthin (apigenin 6,8-di-C-glucoside)	Phenylpropanoids and polyketides	Flavonoids	Flavonoid glycosides	1.0927	1.6463e-06	-19.212	1.2978e-08	7.8868	5440000	4110000	3890000	9	9	9	5820000	5390000	5190000
